# Supplementary material for: Parallel Alpine Differentiation in Arabidopsis arenosa
Source: Front Plant Sci. 2020 Dec 8;11:561526. doi: 10.3389/fpls.2020.561526 (PMC7753741; doi:10.3389/fpls.2020.561526)
Supplement: Supplementary file 2 [file Data_Sheet_2.zip]

Archive with 105 entries (71 files):
- Supplementary_data_file_S1
- Supplementary_data_file_S1/Single_origin_migration
- Supplementary_data_file_S1/Single_origin_migration/FSC2input_WIL.BAL.KOS.DRA
- Supplementary_data_file_S1/Single_origin_migration/FSC2input_WIL.BAL.KOS.DRA/WIL.BAL.KOS.DRA25_Single_origin_migration_maxL.par
- Supplementary_data_file_S1/Single_origin_migration/FSC2input_WIL.BAL.KOS.DRA/WIL.BAL.KOS.DRA_DSFS.obs
- Supplementary_data_file_S1/Single_origin_migration/Single_origin_migration.tpl
- Supplementary_data_file_S1/Single_origin_migration/FSC2input_WIL.TKO.KOS.HRA
- Supplementary_data_file_S1/Single_origin_migration/FSC2input_WIL.TKO.KOS.HRA/WIL.TKO.KOS.HRA34_Single_origin_migration_maxL.par
- Supplementary_data_file_S1/Single_origin_migration/FSC2input_WIL.TKO.KOS.HRA/WIL.TKO.KOS.HRA_DSFS.obs
- Supplementary_data_file_S1/Single_origin_migration/FSC2input_WIL.INE.KOS.CAR
- Supplementary_data_file_S1/Single_origin_migration/FSC2input_WIL.INE.KOS.CAR/WIL.INE.KOS.CAR_DSFS.obs
- Supplementary_data_file_S1/Single_origin_migration/FSC2input_WIL.INE.KOS.CAR/WIL.INE.KOS.CAR3_Single_origin_migration_maxL.par
- Supplementary_data_file_S1/Single_origin_migration/FSC2input_TKO.BAL.HRA.DRA
- Supplementary_data_file_S1/Single_origin_migration/FSC2input_TKO.BAL.HRA.DRA/TKO.BAL.HRA.DRA43_Single_origin_migration_maxL.par
- Supplementary_data_file_S1/Single_origin_migration/FSC2input_TKO.BAL.HRA.DRA/TKO.BAL.HRA.DRA_DSFS.obs
- Supplementary_data_file_S1/Single_origin_migration/FSC2input_TKO.INE.HRA.CAR
- Supplementary_data_file_S1/Single_origin_migration/FSC2input_TKO.INE.HRA.CAR/TKO.INE.HRA.CAR19_Single_origin_migration_maxL.par
- Supplementary_data_file_S1/Single_origin_migration/FSC2input_TKO.INE.HRA.CAR/TKO.INE.HRA.CAR_DSFS.obs
- Supplementary_data_file_S1/Single_origin_migration/FSC2input_BAL.INE.DRA.CAR
- Supplementary_data_file_S1/Single_origin_migration/FSC2input_BAL.INE.DRA.CAR/BAL.INE.DRA.CAR_DSFS.obs
- Supplementary_data_file_S1/Single_origin_migration/FSC2input_BAL.INE.DRA.CAR/BAL.INE.DRA.CAR47_Single_origin_migration_maxL.par
- Supplementary_data_file_S1/Single_origin_migration/FSC2input_TKO.VEL.HRA.SUB
- Supplementary_data_file_S1/Single_origin_migration/FSC2input_TKO.VEL.HRA.SUB/TKO.VEL.HRA.SUB41_Single_origin_migration_maxL.par
- Supplementary_data_file_S1/Single_origin_migration/FSC2input_TKO.VEL.HRA.SUB/TKO.VEL.HRA.SUB_DSFS.obs
- Supplementary_data_file_S1/Single_origin_migration/Single_origin_migration.est
- Supplementary_data_file_S1/Parallel_origin_migration
- Supplementary_data_file_S1/Parallel_origin_migration/FSC2input_WIL.KOS.BAL.DRA
- Supplementary_data_file_S1/Parallel_origin_migration/FSC2input_WIL.KOS.BAL.DRA/WIL.KOS.BAL.DRA2_Parallel_origin_migration_maxL.par
- Supplementary_data_file_S1/Parallel_origin_migration/FSC2input_WIL.KOS.BAL.DRA/WIL.KOS.BAL.DRA_DSFS.obs
- Supplementary_data_file_S1/Parallel_origin_migration/FSC2input_BAL.DRA.INE.CAR
- Supplementary_data_file_S1/Parallel_origin_migration/FSC2input_BAL.DRA.INE.CAR/BAL.DRA.INE.CAR_DSFS.obs
- Supplementary_data_file_S1/Parallel_origin_migration/FSC2input_BAL.DRA.INE.CAR/BAL.DRA.INE.CAR13_Parallel_origin_migration_maxL.par
- Supplementary_data_file_S1/Parallel_origin_migration/FSC2input_TKO.HRA.BAL.DRA
- Supplementary_data_file_S1/Parallel_origin_migration/FSC2input_TKO.HRA.BAL.DRA/TKO.HRA.BAL.DRA_DSFS.obs
- Supplementary_data_file_S1/Parallel_origin_migration/FSC2input_TKO.HRA.BAL.DRA/TKO.HRA.BAL.DRA30_Parallel_origin_migration_maxL.par
- Supplementary_data_file_S1/Parallel_origin_migration/FSC2input_WIL.KOS.INE.CAR
- Supplementary_data_file_S1/Parallel_origin_migration/FSC2input_WIL.KOS.INE.CAR/WIL.KOS.INE.CAR_DSFS.obs
- Supplementary_data_file_S1/Parallel_origin_migration/FSC2input_WIL.KOS.INE.CAR/WIL.KOS.INE.CAR31_Parallel_origin_migration_maxL.par
- Supplementary_data_file_S1/Parallel_origin_migration/FSC2input_WIL.KOS.TKO.HRA
- Supplementary_data_file_S1/Parallel_origin_migration/FSC2input_WIL.KOS.TKO.HRA/WIL.KOS.TKO.HRA_DSFS.obs
- Supplementary_data_file_S1/Parallel_origin_migration/FSC2input_WIL.KOS.TKO.HRA/WIL.KOS.TKO.HRA17_Parallel_origin_migration_maxL.par
- Supplementary_data_file_S1/Parallel_origin_migration/Parallel_origin_migration.tpl
- Supplementary_data_file_S1/Parallel_origin_migration/FSC2input_TKO.HRA.VEL.SUB
- Supplementary_data_file_S1/Parallel_origin_migration/FSC2input_TKO.HRA.VEL.SUB/TKO.HRA.VEL.SUB48_Parallel_origin_migration_maxL.par
- Supplementary_data_file_S1/Parallel_origin_migration/FSC2input_TKO.HRA.VEL.SUB/.Rhistory
- Supplementary_data_file_S1/Parallel_origin_migration/FSC2input_TKO.HRA.VEL.SUB/TKO.HRA.VEL.SUB_DSFS.obs
- Supplementary_data_file_S1/Parallel_origin_migration/FSC2input_TKO.HRA.INE.CAR
- Supplementary_data_file_S1/Parallel_origin_migration/FSC2input_TKO.HRA.INE.CAR/TKO.HRA.INE.CAR47_Parallel_origin_migration_maxL.par
- Supplementary_data_file_S1/Parallel_origin_migration/FSC2input_TKO.HRA.INE.CAR/TKO.HRA.INE.CAR_DSFS.obs
- Supplementary_data_file_S1/Parallel_origin_migration/Parallel_origin_migration.est
- Supplementary_data_file_S1/readme_Supplementary_data_file_S1.txt
- Supplementary_data_file_S1/scripts
- Supplementary_data_file_S1/scripts/FSC2_submit.py
- Supplementary_data_file_S1/scripts/Fastsimcoal_visualization.R
- Supplementary_data_file_S1/scripts/utilFscFunctions.r
- Supplementary_data_file_S1/scripts/ParFileInterpreter-VS1.r
- Supplementary_data_file_S1/scripts/ScanTools.py
- Supplementary_data_file_S1/Single_origin
- Supplementary_data_file_S1/Single_origin/FSC2input_WIL.BAL.KOS.DRA
- Supplementary_data_file_S1/Single_origin/FSC2input_WIL.BAL.KOS.DRA/WIL.BAL.KOS.DRA47_Single_origin_maxL.par
- Supplementary_data_file_S1/Single_origin/FSC2input_WIL.BAL.KOS.DRA/WIL.BAL.KOS.DRA_DSFS.obs
- Supplementary_data_file_S1/Single_origin/Single_origin.est
- Supplementary_data_file_S1/Single_origin/FSC2input_WIL.TKO.KOS.HRA
- Supplementary_data_file_S1/Single_origin/FSC2input_WIL.TKO.KOS.HRA/WIL.TKO.KOS.HRA13_Single_origin_maxL.par
- Supplementary_data_file_S1/Single_origin/FSC2input_WIL.TKO.KOS.HRA/WIL.TKO.KOS.HRA_DSFS.obs
- Supplementary_data_file_S1/Single_origin/FSC2input_WIL.INE.KOS.CAR
- Supplementary_data_file_S1/Single_origin/FSC2input_WIL.INE.KOS.CAR/WIL.INE.KOS.CAR4_Single_origin_maxL.par
- Supplementary_data_file_S1/Single_origin/FSC2input_WIL.INE.KOS.CAR/WIL.INE.KOS.CAR_DSFS.obs
- Supplementary_data_file_S1/Single_origin/FSC2input_TKO.BAL.HRA.DRA
- Supplementary_data_file_S1/Single_origin/FSC2input_TKO.BAL.HRA.DRA/TKO.BAL.HRA.DRA_DSFS.obs
- Supplementary_data_file_S1/Single_origin/FSC2input_TKO.BAL.HRA.DRA/TKO.BAL.HRA.DRA38_Single_origin_maxL.par
- Supplementary_data_file_S1/Single_origin/FSC2input_TKO.INE.HRA.CAR
- Supplementary_data_file_S1/Single_origin/FSC2input_TKO.INE.HRA.CAR/TKO.INE.HRA.CAR42_Single_origin_maxL.par
- Supplementary_data_file_S1/Single_origin/FSC2input_TKO.INE.HRA.CAR/TKO.INE.HRA.CAR_DSFS.obs
- Supplementary_data_file_S1/Single_origin/Single_origin.tpl
- Supplementary_data_file_S1/Single_origin/FSC2input_BAL.INE.DRA.CAR
- Supplementary_data_file_S1/Single_origin/FSC2input_BAL.INE.DRA.CAR/BAL.INE.DRA.CAR_DSFS.obs
- Supplementary_data_file_S1/Single_origin/FSC2input_BAL.INE.DRA.CAR/BAL.INE.DRA.CAR38_Single_origin_maxL.par
- Supplementary_data_file_S1/Single_origin/FSC2input_TKO.VEL.HRA.SUB
- Supplementary_data_file_S1/Single_origin/FSC2input_TKO.VEL.HRA.SUB/TKO.VEL.HRA.SUB18_Single_origin_maxL.par
- Supplementary_data_file_S1/Single_origin/FSC2input_TKO.VEL.HRA.SUB/TKO.VEL.HRA.SUB_DSFS.obs
- Supplementary_data_file_S1/Parallel_origin
- Supplementary_data_file_S1/Parallel_origin/FSC2input_WIL.KOS.BAL.DRA
- Supplementary_data_file_S1/Parallel_origin/FSC2input_WIL.KOS.BAL.DRA/WIL.KOS.BAL.DRA31_Parallel_origin_maxL.par
- Supplementary_data_file_S1/Parallel_origin/FSC2input_WIL.KOS.BAL.DRA/WIL.KOS.BAL.DRA_DSFS.obs
- Supplementary_data_file_S1/Parallel_origin/FSC2input_BAL.DRA.INE.CAR
- Supplementary_data_file_S1/Parallel_origin/FSC2input_BAL.DRA.INE.CAR/BAL.DRA.INE.CAR_DSFS.obs
- Supplementary_data_file_S1/Parallel_origin/FSC2input_BAL.DRA.INE.CAR/BAL.DRA.INE.CAR14_Parallel_origin_maxL.par
- Supplementary_data_file_S1/Parallel_origin/FSC2input_TKO.HRA.BAL.DRA
- Supplementary_data_file_S1/Parallel_origin/FSC2input_TKO.HRA.BAL.DRA/TKO.HRA.BAL.DRA30_Parallel_origin_maxL.par
- Supplementary_data_file_S1/Parallel_origin/FSC2input_TKO.HRA.BAL.DRA/TKO.HRA.BAL.DRA_DSFS.obs
- Supplementary_data_file_S1/Parallel_origin/Parallel_origin.est
- Supplementary_data_file_S1/Parallel_origin/FSC2input_WIL.KOS.INE.CAR
- Supplementary_data_file_S1/Parallel_origin/FSC2input_WIL.KOS.INE.CAR/WIL.KOS.INE.CAR_DSFS.obs
- Supplementary_data_file_S1/Parallel_origin/FSC2input_WIL.KOS.INE.CAR/WIL.KOS.INE.CAR10_Parallel_origin_maxL.par
- Supplementary_data_file_S1/Parallel_origin/FSC2input_WIL.KOS.TKO.HRA
- Supplementary_data_file_S1/Parallel_origin/FSC2input_WIL.KOS.TKO.HRA/WIL.KOS.TKO.HRA_DSFS.obs
- Supplementary_data_file_S1/Parallel_origin/FSC2input_WIL.KOS.TKO.HRA/WIL.KOS.TKO.HRA38_Parallel_origin_maxL.par
- Supplementary_data_file_S1/Parallel_origin/Parallel_origin.tpl
- Supplementary_data_file_S1/Parallel_origin/FSC2input_TKO.HRA.VEL.SUB
- Supplementary_data_file_S1/Parallel_origin/FSC2input_TKO.HRA.VEL.SUB/TKO.HRA.VEL.SUB46_Parallel_origin_maxL.par
- Supplementary_data_file_S1/Parallel_origin/FSC2input_TKO.HRA.VEL.SUB/TKO.HRA.VEL.SUB_DSFS.obs
- Supplementary_data_file_S1/Parallel_origin/FSC2input_TKO.HRA.INE.CAR
- Supplementary_data_file_S1/Parallel_origin/FSC2input_TKO.HRA.INE.CAR/TKO.HRA.INE.CAR48_Parallel_origin_maxL.par
- Supplementary_data_file_S1/Parallel_origin/FSC2input_TKO.HRA.INE.CAR/TKO.HRA.INE.CAR_DSFS.obs
