# Supplementary material for: Parallel Alpine Differentiation in Arabidopsis arenosa
Source: Front Plant Sci. 2020 Dec 8;11:561526. doi: 10.3389/fpls.2020.561526 (PMC7753741; doi:10.3389/fpls.2020.561526)
Supplement: Supplementary file 2 [file Data_Sheet_2.zip › Supplementary_data_file_S1/Single_origin_migration/Single_origin_migration.est]

// Priors and rules file
// *********************
[PARAMETERS]
//#isInt? #name #dist.#min #max
//all N are in number of haploid individuals
1  N_POP0 unif 10 1e6 output
1  N_POP1 unif 10 1e6 output
1  N_POP2 unif 10 1e6 output
1  N_POP3 unif 10 1e6 output
1  N_ANCAll unif 10 1e7 output
1  N_ANC01 unif 10 2e6 output
1  N_ANC23 unif 10 2e6 output
1  TDIV1 unif 10 1e4 output
1  TDIV2 unif 10 1e4 output
1  TPLUS unif 10 3e4 hide
0  Mig02 logunif 1e-6 1e-5 output
0  Mig13 logunif 1e-6 1e-5 output
0  Mig20 logunif 1e-6 1e-5 output
0  Mig31 logunif 1e-6 1e-5 output
	
[RULES]

[COMPLEX PARAMETERS]
1 TDIVMAX = TDIV1 %max% TDIV2 hide
1 TDIV3 = TDIVMAX+TPLUS ouput
0 ResizeTIME1 = N_ANC01/N_POP1 hide
0 ResizeTIME2 = N_ANC23/N_POP3 hide
0 ResizeTIME3 = N_ANCAll/N_ANC23 hide
