# Supplementary material for: Parallel Alpine Differentiation in Arabidopsis arenosa
Source: Front Plant Sci. 2020 Dec 8;11:561526. doi: 10.3389/fpls.2020.561526 (PMC7753741; doi:10.3389/fpls.2020.561526)
Supplement: Supplementary file 2 [file Data_Sheet_2.zip › Supplementary_data_file_S1/readme_Supplementary_data_file_S1.txt]

########
#Readme#
########

#Veronika Konecna 31.03.2020
#this archive contains

1) Python scripts for batch submitting the analysis on a Metacentrum cluster and output summarization
code available at https://github.com/mbohutinska/ScanTools_ProtEvol (branched from https://github.com/pmonnahan/ScanTools)
***FSC2_submit.py (.FSC2)
***ScanTools.py (.gatherFSC2output)


2) R scripts used for plotting the simulated scenaria based on resulting par files
based on r-scripts provided along with Fastsimcoal2, authors Laurent Excoffier and Vitor Sousa
***Fastsimcoal_visualization.R
***ParFileInterpreter-VS1.r
***utilFscFunctions.r


3) Data files used in the analysis, arranged in a corresponding directory structure (folders for each scenario), namely
*** input data files for each population quartet and particular scenario (joint site frequency spectra for population quartets, *_DSFS.obs in ./Scenario_dir/FSC2input_*/)
*** generic parameter files (*.tpl and *.est in ./Scenario_dir/) 
*** *.par files (in ./Scenario_dir/FSC2input_*/) representing outputs of the run with best likelihood for each population quartet and particular scenario


# run the analysis
##################
# this is an example of commands for running simulations under the "Parallel origin" scenario, iterated over all seven population quartets evaluated, 50 simulations each

#run Fastsimcoal2
test.FSC2(input_dir="Parallel_origin/", num_reps=50, min_sims=100000, max_ecm=40, calc_CI=False, time_scratch="5:00:00", numcores=1, scratch_mb=1000, mem=150, print1=False, overwrite="None", fsc2_path="~/fsc26_linux64/fsc26")

#vizualize resulting *.par files
Fastsimcoal_visualization.R (sources utilFscFunctions.r and ParFileInterpreter-VS1.r)

#summarize likelihoods and parameters across all runs for each quartet and scenario (collects information from the '.bestlhood' output files)
ScanTools.py (.gatherFSC2output) 
#NB ScanTools.py (.gatherFSC2output) also calculates AIC following Arnold et al. 2016, PNAS (incl. conversion from decadic to natural logarithm):
#AIC = (2 * num_params) - (2 * (Lhood_est * math.log(10))) 
