# Supplementary material for: Parallel Alpine Differentiation in Arabidopsis arenosa
Source: Front Plant Sci. 2020 Dec 8;11:561526. doi: 10.3389/fpls.2020.561526 (PMC7753741; doi:10.3389/fpls.2020.561526)
Supplement: Supplementary file 2 [file Data_Sheet_2.zip › Supplementary_data_file_S1/scripts/Fastsimcoal_visualization.R]

###PLOTTING SCENARIOS - SCRIPT FROM VITOR SOUSA - #####

# load functions to process the output
source("/home/veronika/Dokumenty/Resequencing/Rscripts/utilFscFunctions.r")
source("/home/veronika/Dokumenty/Resequencing/Rscripts/ParFileInterpreter-VS1.r")

# Draw a scenario of the model parameter estimates 
setwd("/home/veronika/Dokumenty/Resequencing/Fastsimcoal/Kvartet_alpine/Parallel_paper_final/FINAL/Parallel_origin_migration/FSC2input_TKO.HRA.VEL.SUB/")
data<-"TKO.HRA.VEL.SUB48_Parallel_origin_migration_maxL" 
model<-"TKO.HRA.VEL.SUB48_Parallel_origin_migration_maxL"
# plot
pdf(file=paste(model,"_model.pdf", sep=""))
path_to_maxL_file <-"TKO.HRA.VEL.SUB48_Parallel_origin_migration_maxL"
#for population quartets
parFileInterpreter(args=path_to_maxL_file, pop.names=c(substr(data,1,3),substr(data,5,7),substr(data,9,11),substr(data,13,15)), gentime=2, printPDF=F)
dev.off()
