# Supplementary material for: Parallel Alpine Differentiation in Arabidopsis arenosa
Source: Front Plant Sci. 2020 Dec 8;11:561526. doi: 10.3389/fpls.2020.561526 (PMC7753741; doi:10.3389/fpls.2020.561526)
Supplement: Supplementary file 2 [file Data_Sheet_2.zip › Supplementary_data_file_S1/Single_origin/FSC2input_WIL.BAL.KOS.DRA/WIL.BAL.KOS.DRA47_Single_origin_maxL.par]

//Parameters for the coalescence simulation program : simcoal.exe
4 samples to simulate :
//Population effective sizes (number of genes), order as in the input DSFS, below in order 0 1 2
74519
66124
143462
73565
//Samples sizes and samples age  (in Nchr)
32
32
32
32
//Growth rates: negative growth implies population expansion
0
0
0
0
//Number of migration matrices : 0 implies no migration between demes (bakwards in time, i.e. target merging with source)
2
//Migration matrix 0
0	0	0	0
0	0	0	0
0	0	0	0
0	0	0	0
//Migration matrix 1
0	0	0	0
0	0	0	0
0	0	0	0
0	0	0	0
//historical event: time, source, sink, migrants, new deme size, new growth rate, migration matrix index
3 historical event
7862 0 1 1 2.003426894924687e+01 0 1
8049 2 3 1 8.726038197512404e+00 0 1
9165 1 3 1 4.806061710682301e-01 0 1
//Number of independent loci [chromosome]
1 0
//Per chromosome: Number of contiguous linkage Block: a block is a set of contiguous loci
1
//per Block:data type, number of loci, per generation recombination and mutation rates and optional parameters
FREQ 1 0 4.3e-8 OUTEXP
