# Supplementary material for: Parallel Alpine Differentiation in Arabidopsis arenosa
Source: Front Plant Sci. 2020 Dec 8;11:561526. doi: 10.3389/fpls.2020.561526 (PMC7753741; doi:10.3389/fpls.2020.561526)
Supplement: Supplementary file 4 [file Data_Sheet_4.xlsx]

## Sheet: field_data
A. Knotek et al. Parallel alpine differentiation in Arabidopsis arenosa.
ID	population	ecotype	Region	HP	HF	PL	PW	PL.PW	SL	SW	SL.SW	SLL	SLW	SLL.SLW	RLL	RLW	RLL.RLW	SNLP	RNLP
AA065_al	AA065	alpine	Fagaras	FG)	37.05	23.39	5.55	3.7	1.5	2.78	1.24	2.24	4.3	1.7	2.53	23.8	5.4	4.41	1	3
AA065_ak	AA065	alpine	Fagaras	FG)	48.27	26.7	5.61	3.01	1.86	2.7	1.51	1.79	8.5	2	4.25	32.1	4	8.03	1	2
AA065_ac	AA065	alpine	Fagaras	FG)	63.57	28.36	6.85	4.06	1.69	2.79	1.76	1.59	12.8	2.8	4.57	14.6	2.5	5.84	1	1
AA065_ad	AA065	alpine	Fagaras	FG)	44.38	32.03	7.54	4.45	1.69	3.71	1.93	1.92	10.7	0.8	13.38	1.6	2.3	0.7	1	3
AA065_as	AA065	alpine	Fagaras	FG)	46.51	36.55	6.85	3.3	2.08	3.03	1.39	2.18	7.2	1.9	3.79	28	3.8	7.37	1	6
AA065_ab	AA065	alpine	Fagaras	FG)	57.58	39.21	6.16	4.43	1.39	2.93	1.79	1.64	13.2	2.8	4.71	26.4	7.2	3.67	1	6
AA065_aq	AA065	alpine	Fagaras	FG)	61.78	41.05	5.56	4.01	1.39	2.04	1.17	1.74	8.8	3.6	2.44	47.4	6.3	7.52	1	3
AA065_ap	AA065	alpine	Fagaras	FG)	68.96	51.82	3.91	2.43	1.61	2.38	1.4	1.7	14.2	2.2	6.45	29.6	5.4	5.48	1	2
AA065_at	AA065	alpine	Fagaras	FG)	89.21	64.45	6.95	3.99	1.74	2.5	1.26	1.98	12.3	3.9	3.15	44.2	6.1	7.25	1	4
AA065_ar	AA065	alpine	Fagaras	FG)	78.23	64.91	8.3	4.72	1.76	3.16	1.35	2.34	19.6	2.9	6.76	32.8	3.9	8.41	1	3
AA065_ai	AA065	alpine	Fagaras	FG)	80.22	65.99	7.34	4.53	1.62	3.24	0.94	3.45	26	2.1	12.38	27.4	5.4	5.07	1	6
AA065_an	AA065	alpine	Fagaras	FG)	90.57	72.88	7.42	4.15	1.79	4.14	1.9	2.18	21.6	3.8	5.68	24.9	7.4	3.36	1	3
AA065_ae	AA065	alpine	Fagaras	FG)	107.96	91.95	6.41	3.88	1.65	3.45	1.37	2.52	13	2.5	5.2	36	6	6	1	4
AA065_aa	AA065	alpine	Fagaras	FG)	138.52	98.77	7.08	4.09	1.73	2.7	1.63	1.66	18.3	4.3	4.26	52.9	10.9	4.85	1	4
AA065_ag	AA065	alpine	Fagaras	FG)	NA	NA	7.02	5.16	1.36	3.11	1.51	2.06	14	3.5	4	21.4	4.4	4.86	1	3
AA084_ab	AA084	alpine	High Tatras	VT)	48.65	19.49	5.89	3.06	1.92	2.55	1.4	1.82	9.4	1.1	8.55	21	3.6	5.83	1	1
AA084_al	AA084	alpine	High Tatras	VT)	50.15	33.13	7.27	3.95	1.84	2.97	1.17	2.54	24.2	7.4	3.27	28.8	9.1	3.16	1	4
AA084_as	AA084	alpine	High Tatras	VT)	109.56	33.74	7.86	5.09	1.54	3.63	1.68	2.16	23.9	6.7	3.57	37.5	12.9	2.91	1	3
AA084_ad	AA084	alpine	High Tatras	VT)	62.71	41.94	4.78	2.75	1.74	1.82	0.72	2.53	16.5	4.9	3.37	22.1	3.6	6.14	1	1
AA084_ae	AA084	alpine	High Tatras	VT)	69.51	42.6	5.53	3.33	1.66	1.93	0.96	2.01	24.1	3.3	7.3	NA	NA	NA	1	NA
AA084_ao	AA084	alpine	High Tatras	VT)	83.66	49.27	7.64	3.67	2.08	3.55	1.54	2.31	22.1	7.4	2.99	46	11.2	4.11	1	2
AA084_an	AA084	alpine	High Tatras	VT)	74.15	51.83	6.81	4.06	1.68	2.79	1.62	1.72	15	4.8	3.13	38.2	6.7	5.7	1	1
AA084_ak	AA084	alpine	High Tatras	VT)	67.09	55.68	7.45	2.96	2.52	2.83	1.48	1.91	28.5	5.9	4.83	31.8	8.9	3.57	1	3
AA084_am	AA084	alpine	High Tatras	VT)	89.56	60.22	7.42	3.87	1.92	2.95	1.85	1.59	21.7	6.8	3.19	41.3	6.1	6.77	1	1
AA084_at	AA084	alpine	High Tatras	VT)	78.23	63.18	7.29	3.69	1.98	2.82	1.34	2.1	19.2	4.7	4.09	54.3	8.3	6.54	1	1
AA084_aq	AA084	alpine	High Tatras	VT)	143.82	68.1	6.14	3.26	1.88	2.62	1.29	2.03	27.2	9.5	2.86	60.8	11.4	5.33	1	3
AA084_ai	AA084	alpine	High Tatras	VT)	75.38	69.16	7.75	3.76	2.06	2.83	1.42	1.99	19.2	5.1	3.76	NA	NA	NA	1	NA
AA084_ag	AA084	alpine	High Tatras	VT)	83.25	69.69	6.41	3.35	1.91	2.61	1.35	1.93	21.1	5.4	3.91	NA	NA	NA	1	NA
AA084_ar	AA084	alpine	High Tatras	VT)	85.38	69.72	7.93	3.83	2.07	3.13	1.48	2.11	20.7	5.7	3.63	50.9	15.4	3.31	1	2
AA084_ah	AA084	alpine	High Tatras	VT)	122.99	69.86	6.54	4.25	1.54	3.18	2.1	1.51	21.9	6.1	3.59	39.7	9.4	4.22	1	1
AA084_aj	AA084	alpine	High Tatras	VT)	93.54	73.32	7.27	3.66	1.99	2.97	1.6	1.86	34.9	6.8	5.13	55	11.4	4.82	1	3
AA084_aa	AA084	alpine	High Tatras	VT)	138.9	77.36	5.29	2.54	2.08	2.26	1.54	1.47	22	4.9	4.49	29.6	5.1	5.8	1	1
AA084_ac	AA084	alpine	High Tatras	VT)	119.76	82.63	6.84	3.87	1.77	2.61	1.65	1.58	33.5	5.3	6.32	51	8	6.38	1	1
AA084_af	AA084	alpine	High Tatras	VT)	110.07	86.42	6.7	3.87	1.73	2.79	1.53	1.82	31.5	9.9	3.18	62.5	9.5	6.58	2	2
AA084_ap	AA084	alpine	High Tatras	VT)	124.8	93.97	7.52	4.42	1.7	3.64	1.78	2.04	38.3	11.2	3.42	44.2	10.9	4.06	1	2
AA086_aa	AA086	alpine	High Tatras	VT)	81.57	43.82	NA	NA	NA	1.88	0.72	2.61	5.1	0.9	5.67	13.1	3.4	3.85	1	6
AA086_al	AA086	alpine	High Tatras	VT)	130.44	75.55	NA	NA	NA	1.52	0.54	2.81	8.6	3.6	2.39	16.8	3.7	4.54	1	1
AA086_ae	AA086	alpine	High Tatras	VT)	115.38	88.56	3.27	2.21	1.48	2.13	1.3	1.64	13.2	5.3	2.49	26.7	4.6	5.8	3	3
AA086_ah	AA086	alpine	High Tatras	VT)	134.09	91.38	3.78	2.24	1.69	2.11	1.24	1.7	8.4	2	4.2	19.3	3.8	5.08	1	6
AA086_aj	AA086	alpine	High Tatras	VT)	129.83	93.74	4.22	2.47	1.71	2.71	1.11	2.44	9.5	2.4	3.96	13.3	5	2.66	2	5
AA086_ab	AA086	alpine	High Tatras	VT)	128.31	99.63	NA	NA	NA	1.69	0.65	2.6	9.7	1.4	6.93	13.3	4.1	3.24	1	5
AA086_ac	AA086	alpine	High Tatras	VT)	142.04	114.33	NA	NA	NA	1.93	0.66	2.92	27.3	4.7	5.81	14.4	5	2.88	5	3
AA086_an	AA086	alpine	High Tatras	VT)	137.52	116.48	2.77	1.7	1.63	1.95	0.93	2.1	11.7	3.9	3	16.6	6	2.77	3	4
AA086_ad	AA086	alpine	High Tatras	VT)	187.91	134.14	3.37	1.88	1.79	2.12	1.08	1.96	17.2	5.3	3.25	37.8	6.7	5.64	3	5
AA086_ag	AA086	alpine	High Tatras	VT)	215.76	138.92	3.78	1.91	1.98	2.29	1.44	1.59	24.1	7.1	3.39	21.7	9.3	2.33	3	3
AA086_af	AA086	alpine	High Tatras	VT)	216.53	161.44	3.53	2.12	1.67	2.14	1.3	1.65	15.2	4.6	3.3	31.7	5.4	5.87	3	5
AA086_am	AA086	alpine	High Tatras	VT)	218.77	164.43	NA	NA	NA	1.83	0.6	3.05	19.2	3.8	5.05	46.8	7.7	6.08	4	2
AA090_aj	AA090	alpine	High Tatras	VT)	37.37	31.6	7.42	3.85	1.93	2.96	1.49	1.99	6.3	2	3.15	26.1	6.7	3.9	1	4
AA090_as	AA090	alpine	High Tatras	VT)	62.33	31.85	7.05	3.48	2.03	2.87	1.54	1.86	12.5	5	2.5	22.4	6.1	3.67	3	5
AA090_ad	AA090	alpine	High Tatras	VT)	96.25	32.65	5.9	3.34	1.77	2.67	1.56	1.71	8	3.2	2.5	13.6	6.6	2.06	2	3
AA090_ai	AA090	alpine	High Tatras	VT)	78.89	45.01	6.41	2.97	2.16	2.4	1.21	1.98	12.6	3.7	3.41	26.2	6.6	3.97	1	5
AA090_ah	AA090	alpine	High Tatras	VT)	54.07	46.05	6.75	4.24	1.59	2.88	1.66	1.73	14.9	3.2	4.66	23.3	4.9	4.76	1	3
AA090_am	AA090	alpine	High Tatras	VT)	73.36	49.76	7.8	4.07	1.92	2.77	1.5	1.85	11.8	5	2.36	15.5	4.2	3.69	1	1
AA090_ap	AA090	alpine	High Tatras	VT)	56.58	51.6	7.96	4.47	1.78	3.94	1.7	2.32	12.9	3.7	3.49	24.6	6.6	3.73	1	3
AA090_ab	AA090	alpine	High Tatras	VT)	67.66	54.96	3.99	2.1	1.9	2.2	1.21	1.82	45.3	8.9	5.09	27.3	9.2	2.97	4	3
AA090_al	AA090	alpine	High Tatras	VT)	83.37	55.61	6.44	3.68	1.75	2.73	1.56	1.75	17.5	6.7	2.61	23.2	8.1	2.86	2	5
AA090_ag	AA090	alpine	High Tatras	VT)	102.96	60.12	4.7	2.66	1.77	2.12	1.29	1.64	19.3	8.6	2.24	31.2	6.9	4.52	2	3
AA090_ao	AA090	alpine	High Tatras	VT)	100.74	67.2	7.74	3.41	2.27	2.99	1.17	2.56	33.3	8.3	4.01	37	7.7	4.81	2	3
AA090_at	AA090	alpine	High Tatras	VT)	97.3	68.85	6.14	2.95	2.08	2.87	1.59	1.81	10.4	3.2	3.25	28.4	5	5.68	1	3
AA090_ac	AA090	alpine	High Tatras	VT)	156.11	80.43	7.1	3.53	2.01	2.71	1.42	1.91	28.4	6.6	4.3	34.8	5.8	6	1	3
AA090_aa	AA090	alpine	High Tatras	VT)	97.96	85.12	6.45	3.96	1.63	3.2	1.82	1.76	42.8	4.8	8.92	40.9	11.2	3.65	2	2
AA090_af	AA090	alpine	High Tatras	VT)	137.59	88.18	6.26	3.36	1.86	2.29	1.62	1.41	9.5	3.1	3.06	24.7	5.6	4.41	1	2
AA090_ar	AA090	alpine	High Tatras	VT)	166.81	101.42	6.34	3.51	1.81	2.78	1.33	2.09	26	11	2.36	46.1	14.7	3.14	2	4
AA090_aq	AA090	alpine	High Tatras	VT)	123.36	105.86	7.59	3.85	1.97	3.32	1.46	2.27	34.4	7.3	4.71	42.8	11.9	3.6	1	4
AA091_ac	AA091	alpine	High Tatras	VT)	129.44	34.28	3.56	1.89	1.88	2.33	1.26	1.85	14.3	6.1	2.34	17	3	5.67	2	4
AA091_ap	AA091	alpine	High Tatras	VT)	81.73	48.11	6.29	3.61	1.74	2.61	1.55	1.68	15.7	6.9	2.28	26.4	7.6	3.47	NA	3
AA091_am	AA091	alpine	High Tatras	VT)	141.33	71.53	5.19	2.76	1.88	1.97	0.92	2.14	20.1	6	3.35	28.9	6.8	4.25	2	3
AA091_ab	AA091	alpine	High Tatras	VT)	186.23	73.59	5.31	3.01	1.76	2.35	1.25	1.88	26.3	5.9	4.46	27.7	6.2	4.47	1	4
AA091_ae	AA091	alpine	High Tatras	VT)	193.31	81.86	6.39	3.28	1.95	2.71	1.52	1.78	30.1	6.7	4.49	30	7.4	4.05	2	4
AA091_ar	AA091	alpine	High Tatras	VT)	137.46	84.74	5.94	2.98	1.99	2.89	1.84	1.57	21.7	6.7	3.24	28	5.8	4.83	3	3
AA091_ai	AA091	alpine	High Tatras	VT)	98.25	86.68	5.37	2.59	2.07	2.67	1.51	1.77	16.2	6.5	2.49	20.5	5	4.1	3	4
AA091_an	AA091	alpine	High Tatras	VT)	160.13	87.01	6.2	3.62	1.71	2.46	1.15	2.14	19.7	4.4	4.48	46	11.4	4.04	3	3
AA091_ak	AA091	alpine	High Tatras	VT)	132.64	87.25	5.82	2.53	2.3	2.78	1.68	1.65	23	9.7	2.37	38.4	7.2	5.33	3	3
AA091_al	AA091	alpine	High Tatras	VT)	187.01	100.28	5.99	2.49	2.41	2.15	1.19	1.81	27.3	10.1	2.7	59.2	10.5	5.64	3	3
AA091_as	AA091	alpine	High Tatras	VT)	239.74	106.98	5.38	2.68	2.01	2.67	1.08	2.47	18.4	5.4	3.41	25.1	7.4	3.39	1	3
AA091_aq	AA091	alpine	High Tatras	VT)	168.54	112.83	5.66	3.47	1.63	2.34	1.29	1.81	19.5	7.3	2.67	32.7	6	5.45	1	2
AA091_ah	AA091	alpine	High Tatras	VT)	277.15	117.23	6.08	3.21	1.89	2.89	1.53	1.89	21.8	6	3.63	32.5	10.6	3.07	3	3
AA091_aj	AA091	alpine	High Tatras	VT)	181	123.15	6.25	3.55	1.76	2.32	1.02	2.27	28.7	6.4	4.48	31.3	7.2	4.35	3	4
AA091_aa	AA091	alpine	High Tatras	VT)	210.52	125.09	6.36	3.25	1.96	3.21	1.65	1.95	31.8	11.2	2.84	40.6	9.6	4.23	1	1
AA091_ag	AA091	alpine	High Tatras	VT)	335.66	131.25	6.37	3.57	1.78	2.73	1.36	2.01	18.2	6.6	2.76	32.4	7.7	4.21	NA	2
AA091_ao	AA091	alpine	High Tatras	VT)	230.77	136.17	5.72	3.17	1.8	2.63	1.39	1.89	19.6	6.6	2.97	35	11.2	3.13	2	3
AA091_ad	AA091	alpine	High Tatras	VT)	322.42	183.23	4.89	2.85	1.72	2.43	1.32	1.84	45.8	15.9	2.88	22.5	5.6	4.02	3	5
AA091_af	AA091	alpine	High Tatras	VT)	420.06	283.45	6.05	3.37	1.8	2.69	1.4	1.92	33.5	11.4	2.94	66.2	11.1	5.96	1	3
AA091_at	AA091	alpine	High Tatras	VT)	NA	NA	5.8	3.29	1.76	2.25	1.32	1.7	11.3	3.1	3.65	34.1	5.6	6.09	2	4
AA145_r	AA145	alpine	Niedere Tauern	NT)	60.29	32.12	6.44	3.14	2.05	2.58	1.44	1.79	14.5	3.9	3.72	21	4.2	5	3	4
AA145_b	AA145	alpine	Niedere Tauern	NT)	66.59	43.35	5.47	3.46	1.58	3.27	1.52	2.15	21.8	6.4	3.41	24.3	7	3.47	3	5
AA145_k	AA145	alpine	Niedere Tauern	NT)	107.41	54.04	6.19	2.75	2.25	3.07	1.28	2.4	15.2	4.8	3.17	23.8	5.8	4.1	2	4
AA145_o	AA145	alpine	Niedere Tauern	NT)	112.28	62.68	5.19	3.06	1.7	2.32	1.18	1.97	15.3	5.7	2.68	32.9	5.8	5.67	4	2
AA145_s	AA145	alpine	Niedere Tauern	NT)	106.56	65.66	4.6	2.41	1.91	2.3	1.24	1.85	11	4.6	2.39	24.3	4.4	5.52	3	5
AA145_i	AA145	alpine	Niedere Tauern	NT)	116.4	67.68	5.42	3.41	1.59	2.82	1.29	2.19	20.7	9.5	2.18	35.4	7.5	4.72	3	7
AA145_c	AA145	alpine	Niedere Tauern	NT)	128.81	69.84	5.02	2.5	2.01	2.74	1.2	2.28	21.1	7.8	2.71	46.4	7.7	6.03	4	7
AA145_h	AA145	alpine	Niedere Tauern	NT)	113.21	77.41	6.08	3.18	1.91	3.25	1.36	2.39	22.1	5	4.42	35.8	6.1	5.87	4	6
AA145_j	AA145	alpine	Niedere Tauern	NT)	89.31	78.56	6.14	3.05	2.01	2.98	1.39	2.14	18.2	5.7	3.19	25.2	6.1	4.13	4	5
AA145_n	AA145	alpine	Niedere Tauern	NT)	108.34	79.39	5.93	3.29	1.8	2.96	1.49	1.99	24.1	5.5	4.38	27.8	7.1	3.92	1	2
AA145_a	AA145	alpine	Niedere Tauern	NT)	124.85	82.25	6.34	3.36	1.89	2.63	1.66	1.58	26.5	5.8	4.57	51.5	8.3	6.2	1	3
AA145_m	AA145	alpine	Niedere Tauern	NT)	134.09	92.24	4.9	2.56	1.91	2.73	1.33	2.05	20.5	5.9	3.47	32.5	5.9	5.51	2	4
AA145_f	AA145	alpine	Niedere Tauern	NT)	114.6	96.1	5.42	3.04	1.78	2.3	1.1	2.09	20.4	7.4	2.76	33.3	6.7	4.97	2	4
AA145_e	AA145	alpine	Niedere Tauern	NT)	167.17	96.27	5.36	2.35	2.28	2.64	1.15	2.3	36.2	12.4	2.92	27.5	6.8	4.04	4	5
AA145_t	AA145	alpine	Niedere Tauern	NT)	121.61	97.29	4.32	2.55	1.69	2.53	1.24	2.04	24.4	5.3	4.6	31.8	7.3	4.36	1	3
AA145_q	AA145	alpine	Niedere Tauern	NT)	107.58	99.53	5.53	2.71	2.04	2.81	1.51	1.86	22.1	9	2.46	25	6.2	4.03	4	6
AA145_p	AA145	alpine	Niedere Tauern	NT)	122.66	102.54	5.61	2.71	2.07	3.17	1.19	2.66	27.7	9.1	3.04	34.6	7.1	4.87	3	8
AA145_l	AA145	alpine	Niedere Tauern	NT)	152.66	107.06	4.83	2.33	2.07	2.95	1.1	2.68	23.3	6.7	3.48	39.4	7.3	5.4	3	6
AA145_g	AA145	alpine	Niedere Tauern	NT)	171.5	126.12	5.44	2.55	2.13	2.96	1.49	1.99	52.7	8.6	6.13	50.1	8.1	6.19	4	8
AA162_t	AA162	alpine	High Tatras	VT)	100.29	37.47	5.12	2.67	1.92	3.09	1.64	1.88	6.5	2.4	2.71	19.2	7.2	2.67	1	2
AA162_h	AA162	alpine	High Tatras	VT)	71.6	61.74	6.7	3.61	1.86	3.03	1.52	1.99	9	2.1	4.29	35.4	6.1	5.8	1	2
AA162_o	AA162	alpine	High Tatras	VT)	126.6	66.47	6.82	4.17	1.64	3.23	1.97	1.64	24.9	7.5	3.32	62.1	16.9	3.67	1	2
AA162_s	AA162	alpine	High Tatras	VT)	97.62	68.71	8.54	4.23	2.02	3.09	1.74	1.78	12.7	3.8	3.34	34.4	7.2	4.78	1	2
AA162_d	AA162	alpine	High Tatras	VT)	138.53	73.28	8.28	4.47	1.85	3.19	2.12	1.5	21.3	4.1	5.2	35.7	6.6	5.41	1	1
AA162_k	AA162	alpine	High Tatras	VT)	89.91	73.49	7.37	3.94	1.87	2.66	1.92	1.39	13.1	4	3.28	40.3	6.7	6.01	2	3
AA162_b	AA162	alpine	High Tatras	VT)	178.07	75.75	6.84	4.6	1.49	3.19	1.88	1.7	27.2	7.8	3.49	29.9	10.6	2.82	1	2
AA162_c	AA162	alpine	High Tatras	VT)	173.83	76.18	6.59	2.96	2.23	3.63	1.57	2.31	16.9	4.1	4.12	23.4	6.8	3.44	2	2
AA162_f	AA162	alpine	High Tatras	VT)	142.58	78.54	7.47	3.29	2.27	2.72	1.46	1.86	14.9	3.7	4.03	15.9	4.2	3.79	1	1
AA162_r	AA162	alpine	High Tatras	VT)	172.43	86.88	6.37	3.3	1.93	2.96	1.5	1.97	26.9	7.8	3.45	36.5	12	3.04	1	2
AA162_e	AA162	alpine	High Tatras	VT)	103.38	89.15	6.88	2.75	2.5	2.81	1.21	2.32	16	5.4	2.96	38.8	6.7	5.79	2	2
AA162_g	AA162	alpine	High Tatras	VT)	149.12	98.43	7.47	4.84	1.54	3.33	2.17	1.53	25.2	5.3	4.75	45	9.8	4.59	1	2
AA162_m	AA162	alpine	High Tatras	VT)	119.27	100.91	6.46	3.17	2.04	2.41	1.27	1.9	13.7	4.1	3.34	37.8	7.9	4.78	1	2
AA162_q	AA162	alpine	High Tatras	VT)	193.18	101.68	6.97	2.99	2.33	3.73	1.48	2.52	36.6	15	2.44	54.4	15.4	3.53	2	3
AA162_l	AA162	alpine	High Tatras	VT)	186.33	107.38	7.27	3.36	2.16	3.16	1.97	1.6	17.4	3.1	5.61	58.4	8.6	6.79	1	3
AA162_n	AA162	alpine	High Tatras	VT)	209.7	112.65	8.24	4.15	1.99	3.04	1.6	1.9	21	4.7	4.47	46.5	10	4.65	1	2
AA162_i	AA162	alpine	High Tatras	VT)	216.11	120.6	7.87	4.36	1.81	4.45	2.1	2.12	23.1	5.3	4.36	52.7	8.1	6.51	1	3
AA162_a	AA162	alpine	High Tatras	VT)	218.46	129.05	7.1	3.16	2.25	2.92	1.31	2.23	24.6	8.5	2.89	56.7	9.2	6.16	1	1
AA162_p	AA162	alpine	High Tatras	VT)	183.17	142.65	7.1	3.02	2.35	2.63	1.25	2.1	18	4.8	3.75	44.3	8	5.54	1	1
AA162_j	AA162	alpine	High Tatras	VT)	207.56	161.03	6.82	3.84	1.78	2.32	1.63	1.42	28.8	5.5	5.24	56.7	8.7	6.52	1	4
AA167_l	AA167	alpine	Western Tatras	ZT)	50.11	42.31	6.87	4.27	1.61	3.2	1.84	1.74	9.2	3.2	2.88	13.1	6.4	2.05	1	3
AA167_d	AA167	alpine	Western Tatras	ZT)	56.25	43.29	6.41	4.21	1.52	2.77	1.54	1.8	6.6	1.8	3.67	28.3	7.9	3.58	1	3
AA167_e	AA167	alpine	Western Tatras	ZT)	81.24	54.39	7.56	3.75	2.02	3.69	1.88	1.96	14.7	4.6	3.2	39.5	10.8	3.66	2	6
AA167_r	AA167	alpine	Western Tatras	ZT)	142.96	61.71	4.22	2.66	1.59	2.68	1.44	1.86	25.4	4.4	5.77	49	8	6.13	1	3
AA167_k	AA167	alpine	Western Tatras	ZT)	144.23	62.88	7.41	3.85	1.92	3.33	1.3	2.56	12.1	3.6	3.36	23.2	5.6	4.14	1	2
AA167_p	AA167	alpine	Western Tatras	ZT)	125.34	80	5.49	3.14	1.75	3.04	1.43	2.13	25.5	5	5.1	39.1	7.1	5.51	1	4
AA167_i	AA167	alpine	Western Tatras	ZT)	177.1	85.78	6.93	3.41	2.03	3.34	1.67	2	23.3	4.7	4.96	48.1	8.7	5.53	2	3
AA167_g	AA167	alpine	Western Tatras	ZT)	108.54	95.46	7.33	4.48	1.64	3.15	2	1.58	13.2	3.3	4	46.7	10.6	4.41	3	5
AA167_c	AA167	alpine	Western Tatras	ZT)	154.21	108.22	6.26	3.28	1.91	2.91	1.48	1.97	15.4	4.6	3.35	46.9	8.6	5.45	2	3
AA167_m	AA167	alpine	Western Tatras	ZT)	130.63	114.64	7.46	3.78	1.97	2.96	1.66	1.78	11.4	2.4	4.75	28.8	6.6	4.36	1	3
AA167_h	AA167	alpine	Western Tatras	ZT)	193.92	117.79	5.94	3.06	1.94	2.59	0.91	2.85	10.9	1.8	6.06	63	9.5	6.63	1	4
AA167_a	AA167	alpine	Western Tatras	ZT)	182.3	120.44	8.15	4.86	1.68	3.66	1.87	1.96	32.8	8.5	3.86	55.7	11.9	4.68	3	3
AA167_q	AA167	alpine	Western Tatras	ZT)	182.3	122.22	5.97	2.94	2.03	2.65	1.05	2.52	17.8	3.5	5.09	21.5	6	3.58	1	3
AA167_j	AA167	alpine	Western Tatras	ZT)	208.18	127.09	7.97	4.25	1.88	3.39	1.76	1.93	21.8	5.4	4.04	41	11.1	3.69	2	5
AA167_f	AA167	alpine	Western Tatras	ZT)	170.84	154.58	6.98	3.96	1.76	3.41	1.85	1.84	22.8	7.3	3.12	37.6	11.3	3.33	2	6
AA167_b	AA167	alpine	Western Tatras	ZT)	NA	NA	7.3	4.05	1.8	3.65	1.38	2.64	12.8	3.6	3.56	41.6	7.5	5.55	1	5
AA168_c	AA168	alpine	Western Tatras	ZT)	59.72	51.69	7.17	4.31	1.66	2.97	1.81	1.64	8.2	3	2.73	17.3	6.7	2.58	1	3
AA168_q	AA168	alpine	Western Tatras	ZT)	95.41	57.77	7.45	3.85	1.94	3.04	1.2	2.53	22	6.8	3.24	42.6	9.7	4.39	2	6
AA168_k	AA168	alpine	Western Tatras	ZT)	95.66	64.41	8.92	4.31	2.07	3.43	1.92	1.79	10	4.1	2.44	41.9	7.2	5.82	1	4
AA168_b	AA168	alpine	Western Tatras	ZT)	133.21	77.57	9.11	4.26	2.14	3.18	1.56	2.04	25.6	4.9	5.22	39.7	8.4	4.73	2	1
AA168_f	AA168	alpine	Western Tatras	ZT)	139.66	87.74	8.2	4.4	1.86	3.01	1.53	1.97	17.6	5.1	3.45	21	7.2	2.92	2	6
AA168_o	AA168	alpine	Western Tatras	ZT)	182.81	89.38	8	4.51	1.77	3.46	1.36	2.54	16.5	8.2	2.01	30.1	10.8	2.79	3	8
AA168_g	AA168	alpine	Western Tatras	ZT)	103.72	89.63	7.58	3.45	2.2	2.86	1.62	1.77	9.5	2.8	3.39	26.4	5.7	4.63	2	6
AA168_m	AA168	alpine	Western Tatras	ZT)	148.45	89.96	6.95	3.64	1.91	3.13	1.4	2.24	20.1	7	2.87	55.7	10.2	5.46	4	8
AA168_j	AA168	alpine	Western Tatras	ZT)	141.52	97.15	7.18	4.49	1.6	2.72	1.77	1.54	28.1	7.7	3.65	62.4	8.9	7.01	2	6
AA168_s	AA168	alpine	Western Tatras	ZT)	182.42	106.25	6.79	3.95	1.72	3.3	1.73	1.91	15.9	4.4	3.61	45.7	10	4.57	2	2
AA168_a	AA168	alpine	Western Tatras	ZT)	147.68	118.12	8.29	3.83	2.16	2.88	1.67	1.72	23.4	6	3.9	38.2	7.8	4.9	1	3
AA168_d	AA168	alpine	Western Tatras	ZT)	NA	NA	7.77	3.45	2.25	2.64	1.53	1.73	21.9	7.1	3.08	26.7	9.8	2.72	2	3
AA169_p	AA169	alpine	Western Tatras	ZT)	51.41	44.26	7.24	3.76	1.93	2.89	1.41	2.05	10.4	3.9	2.67	6.3	3.3	1.91	2	2
AA169_r	AA169	alpine	Western Tatras	ZT)	83.82	53.78	6.02	3.35	1.8	2.68	1.38	1.94	10.5	5.5	1.91	25.4	7	3.63	2	3
AA169_s	AA169	alpine	Western Tatras	ZT)	89.76	68.84	7.38	4.1	1.8	3.1	1.78	1.74	14.4	7.5	1.92	20.3	5.8	3.5	2	2
AA169_m	AA169	alpine	Western Tatras	ZT)	131.23	72.97	8.69	5.92	1.47	2.8	1.67	1.68	13.3	4.7	2.83	35.6	9	3.96	1	4
AA169_j	AA169	alpine	Western Tatras	ZT)	130.7	74.4	7.85	4.17	1.88	3.59	1.56	2.3	12	5.8	2.07	16.5	5.1	3.24	1	4
AA169_a	AA169	alpine	Western Tatras	ZT)	102	84.4	8.84	4.09	2.16	3.85	1.72	2.24	15.5	4.3	3.6	25.7	6.8	3.78	1	5
AA169_c	AA169	alpine	Western Tatras	ZT)	122.85	89.37	7.11	3.59	1.98	3.34	1.45	2.3	21.8	6.4	3.41	37.7	6.5	5.8	2	8
AA169_l	AA169	alpine	Western Tatras	ZT)	135.98	96.9	7.58	4.68	1.62	2.89	1.3	2.22	18.9	5.6	3.38	44	9.6	4.58	1	1
AA169_g	AA169	alpine	Western Tatras	ZT)	110.08	99.61	8.7	5.23	1.66	3.26	2.15	1.52	22.7	6.4	3.55	40.4	11.6	3.48	1	4
AA169_q	AA169	alpine	Western Tatras	ZT)	125.32	103.38	6.85	3.32	2.06	2.86	1.24	2.31	12.2	7.4	1.65	27	7.7	3.51	2	3
AA169_f	AA169	alpine	Western Tatras	ZT)	163.79	119.24	8.41	4.28	1.96	3.56	1.61	2.21	17.5	4	4.38	38	9.4	4.04	3	7
AA169_d	AA169	alpine	Western Tatras	ZT)	202.43	124.11	6.86	5.17	1.33	3.41	1.76	1.94	18.3	4.1	4.46	38.1	9.4	4.05	2	5
AA170_br	AA170_2	alpine	High Tatras	VT)	177.33	36.7	4.74	2.87	1.65	2.52	1.38	1.83	14.02	3.67	3.82	33.46	9.8	3.41	1	4
AA170_bh	AA170_2	alpine	High Tatras	VT)	84.04	42.28	5.1	3.06	1.67	2.19	1.36	1.61	8.8	2.35	3.74	9.75	4.21	2.32	1	3
AA170_dt	AA170_2	alpine	High Tatras	VT)	92.47	45.85	NA	NA	NA	2.16	1.01	2.14	15.81	6.28	2.52	18.53	5.74	3.23	2	3
AA170_b	AA170_2	alpine	High Tatras	VT)	74.19	62.34	4.96	2.55	1.95	2.18	1.13	1.93	12.14	3.07	3.95	34.19	10.23	3.34	1	3
AA170_h	AA170_2	alpine	High Tatras	VT)	126.33	67.78	6.01	3.07	1.96	2.45	1.72	1.42	13.15	5.55	2.37	17.5	4.96	3.53	5	5
AA170_cd	AA170_2	alpine	High Tatras	VT)	117.14	68.18	6.32	2.96	2.14	2.55	1.04	2.45	27.16	4.18	6.5	34.15	6.81	5.01	1	3
AA170_u	AA170_2	alpine	High Tatras	VT)	98.79	69.82	7.88	4.27	1.85	3.05	1.78	1.71	39.67	14.11	2.81	51.33	13.4	3.83	4	6
AA170_s	AA170_2	alpine	High Tatras	VT)	83.44	75.15	6.61	3.56	1.86	2.34	1.13	2.07	9.98	2.3	4.34	9.35	4.49	2.08	1	1
AA170_n	AA170_2	alpine	High Tatras	VT)	96.77	76.03	7.35	3.76	1.95	2.84	1.4	2.03	12.27	6.63	1.85	25.13	6.9	3.64	3	5
AA170_ba	AA170_2	alpine	High Tatras	VT)	134.56	78.27	5.36	2.79	1.92	2.33	1.27	1.83	29.7	6.13	4.85	39.91	6.18	6.46	1	7
AA170_dp	AA170_2	alpine	High Tatras	VT)	218.02	81.89	7.09	3.66	1.94	2.8	1.19	2.35	31.38	4.37	7.18	38.23	10.39	3.68	1	4
AA170_bo	AA170_2	alpine	High Tatras	VT)	179.29	83.03	5.23	3.13	1.67	2.37	1.32	1.8	21.18	8.58	2.47	17.62	6.29	2.8	3	3
AA170_bl	AA170_2	alpine	High Tatras	VT)	161.11	83.7	4.88	2.44	2	2.28	1.32	1.73	28.11	9.42	2.98	28.75	8.29	3.47	2	4
AA170_bc	AA170_2	alpine	High Tatras	VT)	192.51	89.11	5.5	2.84	1.94	3.05	1.5	2.03	32.69	8.21	3.98	20.77	6.69	3.1	4	2
AA170_e	AA170_2	alpine	High Tatras	VT)	155.31	89.62	6.94	3.5	1.98	2.59	1.37	1.89	12.54	3.67	3.42	27	5.81	4.65	2	3
AA170_be	AA170_2	alpine	High Tatras	VT)	221.37	91.04	5.19	2.36	2.2	2.33	1.05	2.22	20.74	4.09	5.07	18.9	4.86	3.89	2	5
AA170_p	AA170_2	alpine	High Tatras	VT)	147.44	92.62	6.93	3.37	2.06	2.75	1.72	1.6	22.49	7.16	3.14	36.39	8.2	4.44	3	6
AA170_bb	AA170_2	alpine	High Tatras	VT)	211.66	98.89	NA	NA	NA	2.91	1.33	2.19	36.38	12.25	2.97	41.01	10.88	3.77	4	4
AA170_dv	AA170_2	alpine	High Tatras	VT)	129.26	100.24	7.01	3.61	1.94	2.8	1.59	1.76	22.51	8.8	2.56	11.1	6.03	1.84	4	4
AA170_dr	AA170_2	alpine	High Tatras	VT)	117.89	107.86	5.19	4.3	1.21	2.98	2.28	1.31	24	6.12	3.92	33.72	7.53	4.48	3	6
AA170_g	AA170_2	alpine	High Tatras	VT)	136.88	108.92	5.63	2.88	1.95	2.23	1.14	1.96	14.31	3.5	4.09	23.85	7.9	3.02	1	2
AA170_w	AA170_2	alpine	High Tatras	VT)	123.8	113.35	6.79	3.63	1.87	2.56	1.33	1.92	20.01	6.73	2.97	43.96	9.41	4.67	2	7
AA170_bw	AA170_2	alpine	High Tatras	VT)	250.24	132.68	4.14	2.4	1.73	2.43	1.25	1.94	34.68	10.73	3.23	33.23	14.31	2.32	3	4
AA170_bv	AA170_2	alpine	High Tatras	VT)	225.09	143.45	5.11	2.44	2.09	2.72	1.3	2.09	30.83	4.49	6.87	37.42	7.79	4.8	1	8
AA170_bj	AA170_2	alpine	High Tatras	VT)	269.79	147.26	5.12	3	1.71	2.32	1.29	1.8	33.12	9.06	3.66	24.2	6.66	3.63	3	7
AA170_cb	AA170_2	alpine	High Tatras	VT)	197.54	150.07	4.44	2.38	1.87	1.81	0.63	2.87	25.13	8.57	2.93	18.83	7.36	2.56	3	5
AA170_bt	AA170_2	alpine	High Tatras	VT)	254.16	158.17	4.7	2.74	1.72	1.77	1.12	1.58	30.98	10.46	2.96	35.83	6.63	5.4	2	7
AA170_bs	AA170_2	alpine	High Tatras	VT)	231.09	167.97	5.88	3.58	1.64	2.7	1.95	1.38	32.82	8.1	4.05	30.6	11.49	2.66	2	4
AA170_dl	AA170_4	alpine	Western Tatras	ZT)	55.02	27.32	7.34	3.74	1.96	3.03	1.99	1.52	17.89	3.11	5.75	28.5	10.92	2.61	1	1
AA170_cg	AA170_4	alpine	Western Tatras	ZT)	70.59	37.42	6.35	3.81	1.67	2.74	1.51	1.81	14.23	2.95	4.82	18.08	6.83	2.65	1	3
AA170_db	AA170_4	alpine	Western Tatras	ZT)	53.21	40.23	4.96	2.85	1.74	2.37	1.33	1.78	17.93	7.86	2.28	23.88	5.79	4.12	3	3
AA170_dk	AA170_4	alpine	Western Tatras	ZT)	77.62	40.24	6.79	3.62	1.88	2.78	1.38	2.01	12.7	2.63	4.83	21.29	6.86	3.1	1	6
AA170_di	AA170_4	alpine	Western Tatras	ZT)	46.54	42.93	6.38	3.86	1.65	2.66	1.72	1.55	14.73	4.7	3.13	14.01	5.12	2.74	1	4
AA170_dj	AA170_4	alpine	Western Tatras	ZT)	64.78	54.26	7.08	4.43	1.6	2.88	1.12	2.57	18.16	5.63	3.23	25.21	9.08	2.78	1	4
AA170_cy	AA170_4	alpine	Western Tatras	ZT)	61.73	56.42	6.34	3.99	1.59	2.47	1.36	1.82	15.92	4.18	3.81	22.53	6.56	3.43	1	3
AA170_da	AA170_4	alpine	Western Tatras	ZT)	83.75	58.4	4.35	2.6	1.67	2.49	1.7	1.46	15.96	5.24	3.05	21.62	4.82	4.49	2	4
AA170_k	AA170_4	alpine	Western Tatras	ZT)	69.81	61.99	7.04	3.52	2	2.67	1.6	1.67	11.08	4.14	2.68	13.12	4.79	2.74	2	6
AA170_cv	AA170_4	alpine	Western Tatras	ZT)	106	72.64	5.97	3.83	1.56	2.89	1.48	1.95	19.03	5.45	3.49	30.18	7.3	4.13	2	3
AA170_v	AA170_4	alpine	Western Tatras	ZT)	103.04	76.23	7.27	4.15	1.75	3.34	1.64	2.04	22.25	8.51	2.61	20.92	6.56	3.19	3	3
AA170_bk	AA170_4	alpine	Western Tatras	ZT)	149.49	79.46	7.14	4.1	1.74	3.02	1.58	1.91	20.06	4.67	4.3	36.19	8.68	4.17	1	5
AA170_dg	AA170_4	alpine	Western Tatras	ZT)	90.7	80.32	7.22	3.41	2.12	3.21	1.33	2.41	45.36	11.81	3.84	45.13	11.5	3.92	2	4
AA170_bp	AA170_4	alpine	Western Tatras	ZT)	130.22	82.02	6.18	2.78	2.22	2.55	1.54	1.66	29.84	9.3	3.21	32.53	7.17	4.54	2	3
AA170_j	AA170_4	alpine	Western Tatras	ZT)	107.23	93.93	7	3.13	2.24	3.54	1.84	1.92	20.98	2.82	7.44	34.83	5.96	5.84	2	5
AA170_dd	AA170_4	alpine	Western Tatras	ZT)	204.44	96.22	6.59	4.21	1.57	2.54	1.92	1.32	22.23	7.6	2.93	33.33	10.72	3.11	1	3
AA170_dm	AA170_4	alpine	Western Tatras	ZT)	121.53	96.83	5.61	3.06	1.83	2.42	1.29	1.88	22.62	4.3	5.26	39.2	5.65	6.94	1	1
AA170_co	AA170_4	alpine	Western Tatras	ZT)	235.34	145.34	7.31	3.98	1.84	3.15	1.56	2.02	36.96	6.32	5.85	39.4	8.56	4.6	1	5
AA170_a	AA170_4	alpine	Western Tatras	ZT)	242.75	161.9	6.22	4.77	1.3	3.22	1.66	1.94	19.57	10.02	1.95	40.24	9.23	4.36	2	3
AA170_dc	AA170_4	alpine	Western Tatras	ZT)	NA	NA	6.29	4.07	1.55	3.01	1.69	1.78	8.8	4.52	1.95	20.55	5.64	3.64	2	2
AA176_n	AA176	alpine	High Tatras	VT)	37.34	23.29	7.59	4.81	1.58	2.96	2.02	1.47	17.7	4.1	4.32	24.8	7	3.54	1	2
AA176_d	AA176	alpine	High Tatras	VT)	35.49	28.54	4.85	2.77	1.75	2.45	1.23	1.99	12.9	3.6	3.58	17.7	4.4	4.02	1	2
AA176_p	AA176	alpine	High Tatras	VT)	85.32	38.5	6.37	3.94	1.62	2.7	1.35	2	17.3	4.5	3.84	27.4	6.3	4.35	1	5
AA176_o	AA176	alpine	High Tatras	VT)	66.55	39.63	5.48	3.09	1.77	2.24	1.45	1.54	8.5	3.9	2.18	16.2	4.3	3.77	2	3
AA176_k	AA176	alpine	High Tatras	VT)	70.64	44.15	7	3.51	1.99	2.8	1.76	1.59	16.3	4.4	3.7	28.4	4.2	6.76	2	4
AA176_l	AA176	alpine	High Tatras	VT)	69.5	46.09	7.12	4.41	1.61	2.9	1.33	2.18	14.8	6.1	2.43	16.2	3.6	4.5	2	2
AA176_e	AA176	alpine	High Tatras	VT)	88	49.4	6.64	3.24	2.05	2.67	1.25	2.14	20.8	3.9	5.33	51.7	9.4	5.5	1	1
AA176_a	AA176	alpine	High Tatras	VT)	92.97	50.88	6.67	4.11	1.62	2.79	1.72	1.62	17	4.8	3.54	39.2	5.4	7.26	1	2
AA176_r	AA176	alpine	High Tatras	VT)	86.09	50.98	NA	NA	NA	NA	NA	NA	16.5	1.7	9.71	24.9	3.4	7.32	2	3
AA176_j	AA176	alpine	High Tatras	VT)	76.95	53.71	6.15	3.23	1.9	2.47	1.53	1.61	8.4	3.8	2.21	19	1.9	10	2	2
AA176_f	AA176	alpine	High Tatras	VT)	130.36	56.13	6.39	3.84	1.66	3.35	1.29	2.6	12.9	4.8	2.69	32.9	5.6	5.88	2	5
AA176_c	AA176	alpine	High Tatras	VT)	78.51	59.4	6.87	4.8	1.43	2.76	1.64	1.68	15.5	5	3.1	36.9	7.4	4.99	2	3
AA176_g	AA176	alpine	High Tatras	VT)	78.23	62.7	6.53	4.77	1.37	2.73	1.67	1.63	21.2	2.9	7.31	23.9	5	4.78	1	3
AA176_m	AA176	alpine	High Tatras	VT)	131.18	75.33	6.46	3.23	2	2.94	1.47	2	10.3	3.2	3.22	30	7.8	3.85	1	4
AA176_h	AA176	alpine	High Tatras	VT)	205.53	90.13	7.08	4.19	1.69	2.6	1.71	1.52	25.5	7.7	3.31	32	10.5	3.05	1	4
AA176_i	AA176	alpine	High Tatras	VT)	156.52	110.74	6.35	3.88	1.64	2.51	1.48	1.7	25.7	5.3	4.85	23.7	8.6	2.76	1	3
AA176_b	AA176	alpine	High Tatras	VT)	163.94	122.8	5.58	3.51	1.59	2.18	1.11	1.96	22.1	4.7	4.7	37.2	7.3	5.1	2	3
AA222_q	AA222	alpine	Fagaras	FG)	57.55	28.83	7.38	3.71	1.99	2.68	1.81	1.48	6.15	1.86	3.31	4.67	2.09	2.23	1	3
AA222_l	AA222	alpine	Fagaras	FG)	108.33	32.92	5.69	2.18	2.61	2.53	1.29	1.96	7.06	2.35	3	14.52	2.57	5.65	2	3
AA222_d	AA222	alpine	Fagaras	FG)	66.02	37.05	6.17	3.41	1.81	2.39	1.35	1.77	7.08	2.66	2.66	7.7	2.19	3.52	1	3
AA222_t	AA222	alpine	Fagaras	FG)	99.62	37.92	6.82	3.35	2.04	3.12	1.27	2.46	6.14	1.41	4.35	17.72	3.28	5.4	1	4
AA222_p	AA222	alpine	Fagaras	FG)	83.23	52.6	6.7	3.62	1.85	2.43	1.43	1.7	10.46	1.38	7.58	19.13	6.77	2.83	1	2
AA222_k	AA222	alpine	Fagaras	FG)	86.98	54.86	5.3	2.11	2.51	2.22	1.43	1.55	11.71	1.75	6.69	11.55	2.52	4.58	1	6
AA222_m	AA222	alpine	Fagaras	FG)	125	55.14	6.95	3.6	1.93	2.96	1.58	1.87	5.72	1.14	5.02	24.73	4.18	5.92	1	2
AA222_r	AA222	alpine	Fagaras	FG)	100.92	57.46	6.2	2.87	2.16	1.62	0.92	1.76	5.23	0.58	9.02	10.51	1.74	6.04	1	4
AA222_h	AA222	alpine	Fagaras	FG)	78.57	60.87	5.86	3.04	1.93	2.83	1.12	2.53	8.94	1.57	5.69	14.23	2.14	6.65	1	3
AA222_a	AA222	alpine	Fagaras	FG)	101.33	61.62	2.79	1.89	1.48	2.17	1.23	1.76	11.51	2	5.76	25.82	3.41	7.57	1	2
AA222_f	AA222	alpine	Fagaras	FG)	107.49	61.74	6.55	3.43	1.91	2.82	1.46	1.93	14	2.34	5.98	15.97	4.47	3.57	1	3
AA222_i	AA222	alpine	Fagaras	FG)	101.75	65.36	6.35	3.27	1.94	3.19	1.92	1.66	11.5	1.73	6.65	27.41	2.9	9.45	1	3
AA222_o	AA222	alpine	Fagaras	FG)	118.56	67.79	7.29	4.12	1.77	2.44	1.27	1.92	4.24	1.1	3.85	19.92	3.96	5.03	1	2
AA222_n	AA222	alpine	Fagaras	FG)	135.75	76.74	5.62	3.09	1.82	2.44	1.23	1.98	20.69	3.81	5.43	22.41	3.07	7.3	1	1
AA222_s	AA222	alpine	Fagaras	FG)	108.91	84.08	6.97	4.04	1.73	2.85	1.32	2.16	8.2	4.23	1.94	30.06	1.55	19.39	1	1
AA222_j	AA222	alpine	Fagaras	FG)	144.12	99.24	6.64	3.15	2.11	2.27	1.16	1.96	7.44	1.71	4.35	38.07	5.19	7.34	1	3
AA227_k	AA227	alpine	High Tatras	VT)	78.44	43.39	7	3.35	2.09	2.93	1.49	1.97	15.4	6.3	2.44	34.4	5.9	5.83	1	3
AA227_r	AA227	alpine	High Tatras	VT)	97.27	44.75	6.38	2.83	2.25	2.55	1.23	2.07	31.5	7.7	4.09	19.7	8.2	2.4	2	2
AA227_q	AA227	alpine	High Tatras	VT)	87.79	46.02	7.37	3.94	1.87	3.78	1.72	2.2	15.4	6.3	2.44	25.4	8.9	2.85	1	3
AA227_p	AA227	alpine	High Tatras	VT)	59.64	46.79	6.13	3.78	1.62	3.28	1.25	2.62	25.9	5.9	4.39	15.3	6.2	2.47	2	2
AA227_u	AA227	alpine	High Tatras	VT)	85.68	53.14	6.42	3.58	1.79	2.45	1.3	1.88	13.1	4.8	2.73	24	4.8	5	1	2
AA227_s	AA227	alpine	High Tatras	VT)	78.93	54.16	6.19	3.34	1.85	2.91	1.36	2.14	19.4	8.1	2.4	33.4	7	4.77	2	2
AA227_b	AA227	alpine	High Tatras	VT)	84.65	55.38	6.71	3.65	1.84	3.93	1.72	2.28	19.8	7.2	2.75	32.4	9.7	3.34	1	2
AA227_l	AA227	alpine	High Tatras	VT)	91.83	55.79	5.95	3.67	1.62	3.69	1.47	2.51	26.2	5.9	4.44	62.1	9.6	6.47	2	3
AA227_h	AA227	alpine	High Tatras	VT)	119.43	57.68	7.25	4.16	1.74	3.76	1.91	1.97	24.4	8.2	2.98	38.3	11.3	3.39	3	3
AA227_t	AA227	alpine	High Tatras	VT)	95.04	64.65	6.88	3.15	2.18	3.34	1.2	2.78	16.6	6.3	2.63	33.6	8.2	4.1	2	2
AA227_a	AA227	alpine	High Tatras	VT)	102.59	70.1	7.36	3.5	2.1	3.68	1.89	1.95	25.5	6.5	3.92	44.2	10.8	4.09	2	3
AA227_m	AA227	alpine	High Tatras	VT)	97.24	72.04	7.24	3.82	1.9	3.24	1.62	2	21.7	6.2	3.5	29.9	6.1	4.9	1	2
AA227_i	AA227	alpine	High Tatras	VT)	102.26	72.1	8.1	4.46	1.82	3.64	1.67	2.18	33.8	8.8	3.84	44.3	13.8	3.21	2	4
AA227_g	AA227	alpine	High Tatras	VT)	137.85	75.09	6.31	4	1.58	2.92	1.31	2.23	24.4	8.01	3.05	42.9	12.6	3.4	1	2
AA227_o	AA227	alpine	High Tatras	VT)	93.03	75.76	6.88	3.1	2.22	3.45	1.91	1.81	18.5	6.6	2.8	43.4	10.6	4.09	2	4
AA227_e	AA227	alpine	High Tatras	VT)	111.36	76.81	7.94	4.06	1.96	3.14	1.7	1.85	28.7	15.2	1.89	45.8	13.7	3.34	2	4
AA227_n	AA227	alpine	High Tatras	VT)	104.82	79.98	6.49	2.91	2.23	3.1	1.28	2.42	25.1	10.3	2.44	51.6	12.9	4	2	4
AA227_j	AA227	alpine	High Tatras	VT)	122.04	85.76	7.82	3.87	2.02	3.8	1.66	2.29	18.9	8.8	2.15	45	8.9	5.06	2	3
AA227_f	AA227	alpine	High Tatras	VT)	139.24	95.31	9.3	4.29	2.17	4.14	1.25	3.31	50.1	9.7	5.16	34.1	18.7	1.82	2	2
AA227_c	AA227	alpine	High Tatras	VT)	157.08	101.08	5.81	3.14	1.85	2.95	1.58	1.87	24.5	5.6	4.38	50.8	9	5.64	1	4
AA227_d	AA227	alpine	High Tatras	VT)	183.49	111.42	7.62	3.54	2.15	3.39	1.58	2.15	22.7	4.9	4.63	35.6	9	3.96	1	3
AA228_o	AA228	alpine	High Tatras	VT)	32.09	14.57	9.1	4.41	2.06	4.17	1.8	2.32	8.2	2.5	3.28	16.3	4.6	3.54	1	1
AA228_d	AA228	alpine	High Tatras	VT)	42.74	15.61	5.31	2.49	2.13	2.44	1.37	1.78	11.8	2.9	4.07	19.9	7.1	2.8	2	3
AA228_j	AA228	alpine	High Tatras	VT)	51.27	27.82	NA	NA	NA	3.07	1.38	2.22	11.6	4.1	2.83	19.4	5.4	3.59	2	2
AA228_g	AA228	alpine	High Tatras	VT)	48.29	29.25	6.44	3.42	1.88	3.41	1.54	2.21	9.4	2.1	4.48	12.9	4.4	2.93	2	1
AA228_n	AA228	alpine	High Tatras	VT)	47.55	30.5	7.54	3.61	2.09	3.15	1.47	2.14	4.2	1.9	2.21	6.7	3.1	2.16	1	2
AA228_k	AA228	alpine	High Tatras	VT)	61.25	33.33	5.74	2.7	2.13	3.1	1.43	2.17	12.9	4.9	2.63	17.2	5.5	3.13	2	4
AA228_e	AA228	alpine	High Tatras	VT)	53.05	34.56	6.35	4.08	1.56	2.9	1.5	1.93	13.4	3.1	4.32	10.8	5.2	2.08	1	3
AA228_c	AA228	alpine	High Tatras	VT)	70.31	38.19	NA	NA	NA	3.56	1.95	1.83	9.5	4.9	1.94	31.7	8.8	3.6	2	3
AA228_h	AA228	alpine	High Tatras	VT)	62.99	38.85	NA	NA	NA	3.21	1.62	1.98	11.5	4.7	2.45	21.7	7.8	2.78	2	3
AA228_m	AA228	alpine	High Tatras	VT)	78.94	43.54	6.3	3.63	1.74	2.54	0.98	2.59	7.4	2.5	2.96	10.1	4	2.53	1	3
AA228_p	AA228	alpine	High Tatras	VT)	63.57	43.88	7.31	4.3	1.7	3.68	1.49	2.47	14.7	4.3	3.42	19.6	5.4	3.63	2	2
AA228_a	AA228	alpine	High Tatras	VT)	81.98	50.63	7.97	3.78	2.11	4.14	1.85	2.24	16.4	7.2	2.28	20.7	6.1	3.39	2	3
AA228_b	AA228	alpine	High Tatras	VT)	90.99	51.39	7.01	3.38	2.07	3.27	1.39	2.35	11.3	4.7	2.4	17.6	5.1	3.45	1	2
AA228_i	AA228	alpine	High Tatras	VT)	94.82	56.96	6.64	3.43	1.94	3.47	1.87	1.86	14.7	5.2	2.83	18.5	5.8	3.19	2	3
AA228_f	AA228	alpine	High Tatras	VT)	93.73	57.24	7.54	4.18	1.8	3.39	1.88	1.8	14.8	6.6	2.24	27.4	9.1	3.01	2	2
AA228_l	AA228	alpine	High Tatras	VT)	97.91	58.53	7.14	3.44	2.08	3.64	1.68	2.17	15	6	2.5	23.9	5.4	4.43	2	3
AA228_q	AA228	alpine	High Tatras	VT)	110.86	105.11	5.49	2.6	2.11	3.42	1.69	2.02	37.6	10	3.76	52.1	20.3	2.57	2	3
AA248_ak	AA248	alpine	High Tatras	VT)	25.27	19.42	6.46	4.65	1.39	2.74	1.48	1.85	5.69	1.68	3.39	27.62	6.65	4.15	1	3
AA248_ab	AA248	alpine	High Tatras	VT)	129.71	70.57	8.12	4.72	1.72	3.07	1.43	2.15	18.74	6.46	2.9	51.25	10.75	4.77	1	3
AA248_aj	AA248	alpine	High Tatras	VT)	114.81	106.37	5.9	3.27	1.8	2.89	1	2.89	8.07	3.49	2.31	48.96	14.14	3.46	2	2
AA248_aa	AA248	alpine	High Tatras	VT)	NA	NA	NA	NA	NA	2.97	1.77	1.68	6.55	2.16	3.04	20.57	6.53	3.15	3	4
AA253_d	AA253	alpine	Niedere Tauern	NT)	61	38.04	8	4.04	1.98	3.17	1.49	2.13	12.9	4.9	2.63	14.8	5	2.96	1	1
AA253_p	AA253	alpine	Niedere Tauern	NT)	64.57	39.84	7.06	4.28	1.65	3.04	1.49	2.04	14.7	4.2	3.5	14.1	3.2	4.41	2	8
AA253_e	AA253	alpine	Niedere Tauern	NT)	61.96	45.67	7.2	3.39	2.12	3.1	1.26	2.46	13.4	4.8	2.79	16.9	5	3.38	3	5
AA253_a	AA253	alpine	Niedere Tauern	NT)	60.86	53.75	6.93	3.59	1.93	2.63	1.74	1.51	14.3	4.8	2.98	16.8	7.3	2.3	2	6
AA253_m	AA253	alpine	Niedere Tauern	NT)	87.88	60.22	7.64	4.37	1.75	3.24	1.86	1.74	13.3	3.6	3.69	28.8	4.6	6.26	3	3
AA253_j	AA253	alpine	Niedere Tauern	NT)	87.57	60.95	6.35	3.19	1.99	3.28	1.89	1.74	16.4	3.8	4.32	33.1	5.1	6.49	2	5
AA253_f	AA253	alpine	Niedere Tauern	NT)	83.16	60.99	7.92	4.47	1.77	3.82	1.79	2.13	13.8	5.3	2.6	19	5.5	3.45	4	6
AA253_q	AA253	alpine	Niedere Tauern	NT)	75.82	63.61	5.47	3.03	1.81	2.86	1.63	1.75	12.8	6	2.13	19.7	5.1	3.86	1	2
AA253_b	AA253	alpine	Niedere Tauern	NT)	76.23	63.77	6.97	3.57	1.95	3.2	1.61	1.99	17.3	6.9	2.51	23.9	6.4	3.73	5	5
AA253_l	AA253	alpine	Niedere Tauern	NT)	90.57	65.16	6.83	4.02	1.7	2.9	1.78	1.63	17.5	7.2	2.43	24.5	7	3.5	4	4
AA253_g	AA253	alpine	Niedere Tauern	NT)	119.44	69.43	7.31	4.54	1.61	3.32	2.12	1.57	57	8.4	6.79	26.5	11.1	2.39	3	8
AA253_i	AA253	alpine	Niedere Tauern	NT)	103.36	74.26	7.02	3.61	1.94	3.08	1.77	1.74	16.9	6.2	2.73	33.1	5.3	6.25	3	4
AA253_h	AA253	alpine	Niedere Tauern	NT)	84.59	74.86	6.66	3.75	1.78	3	1.61	1.86	11.2	4.6	2.43	28.3	7.3	3.88	2	3
AA253_c	AA253	alpine	Niedere Tauern	NT)	114.25	78.96	7.77	4.27	1.82	3.33	2.26	1.47	12.5	5.2	2.4	26.2	6	4.37	3	4
AA253_n	AA253	alpine	Niedere Tauern	NT)	113.69	79.34	6.81	2.99	2.28	2.6	1.38	1.88	22.9	6.7	3.42	29.1	6.5	4.48	2	3
AA253_k	AA253	alpine	Niedere Tauern	NT)	139.04	90.11	7.43	4.16	1.79	3.38	1.97	1.72	20	7.5	2.67	38.3	8.3	4.61	1	4
AA253_o	AA253	alpine	Niedere Tauern	NT)	117.33	92.28	6.78	3.54	1.92	2.68	1.66	1.61	15.1	3.9	3.87	26.5	6	4.42	4	4
AA253_r	AA253	alpine	Niedere Tauern	NT)	118.08	92.95	6.87	3.23	2.13	2.95	1.63	1.81	30.6	9.2	3.33	54.4	9.3	5.85	5	8
AA253_s	AA253	alpine	Niedere Tauern	NT)	120.74	94.82	5.97	3.19	1.87	2.76	1.04	2.65	15.5	5.7	2.72	17.1	4.5	3.8	2	5
AA253_t	AA253	alpine	Niedere Tauern	NT)	153.76	113.4	7.26	3.84	1.89	3.39	1.7	1.99	30.3	11	2.75	59.2	13.9	4.26	1	2
AA253_u	AA253	alpine	Niedere Tauern	NT)	156.14	115.13	7.61	3.2	2.38	3.1	1.72	1.8	31.4	11.4	2.75	45.9	10.7	4.29	5	6
AA293_e	AA293	alpine	Rodna	RD)	139.49	63.94	5.25	2.46	2.13	2.45	1.09	2.25	13.18	6.91	1.91	21.04	6.8	3.09	2	4
AA293_d	AA293	alpine	Rodna	RD)	144.03	76.57	8.16	4.03	2.02	3	1.98	1.52	20.2	3.33	6.07	62.95	16.49	3.82	1	10
AA293_g	AA293	alpine	Rodna	RD)	200.45	101.47	6.71	3.21	2.09	3.08	1.36	2.26	26.97	6.48	4.16	56.26	8.21	6.85	2	4
AA293_f	AA293	alpine	Rodna	RD)	243.82	116.81	7.55	3.3	2.29	2.81	0.99	2.84	35.83	7.04	5.09	52.73	7.47	7.06	1	6
AA294_ac	AA294	alpine	Rodna	RD)	187.07	117.05	5.64	2.94	1.92	2.06	0.71	2.9	30.82	9.9	3.11	NA	NA	NA	2	NA
AA294_b	AA294	alpine	Rodna	RD)	241.54	143.38	4.42	2.21	2	1.9	1.04	1.83	22.27	6.53	3.41	33.17	7.11	4.67	2	3
AA294_aa	AA294	alpine	Rodna	RD)	268.4	151.21	5.86	3.19	1.84	2.24	1.43	1.57	23.6	9.6	2.46	48.15	8	6.02	3	5
AA294_a	AA294	alpine	Rodna	RD)	234.78	179.6	3.64	1.94	1.88	1.86	1.1	1.69	29.11	10.06	2.89	62.75	5.44	11.53	2	1
AA295_j	AA295	alpine	Rodna	RD)	68.93	31.12	4.92	2.76	1.78	2.25	1.3	1.73	14.06	3.22	4.37	11.74	3.96	2.96	2	1
AA295_k	AA295	alpine	Rodna	RD)	128.71	49.56	5.03	3.08	1.63	2.45	0.72	3.4	19.61	9.54	2.06	19.89	11.37	1.75	6	4
AA295_e	AA295	alpine	Rodna	RD)	181.2	56.17	NA	NA	NA	2.27	1.19	1.91	16.05	8.23	1.95	19.97	6.48	3.08	3	4
AA295_l	AA295	alpine	Rodna	RD)	184.31	60.85	NA	NA	NA	2.01	1.04	1.93	19.61	9.54	2.06	19.89	11.37	1.75	2	5
AA295_m	AA295	alpine	Rodna	RD)	93.04	64.79	4.45	2.11	2.11	2.51	0.94	2.67	17.4	7.92	2.2	28.86	7.02	4.11	3	5
AA295_c	AA295	alpine	Rodna	RD)	109.23	71.14	6.07	3.36	1.81	2.9	1.78	1.63	19.63	10.02	1.96	19.5	6.93	2.81	3	6
AA295_a	AA295	alpine	Rodna	RD)	151.77	91.53	5.61	3.39	1.65	2.66	1.22	2.18	16.09	6.14	2.62	33.65	8.84	3.81	3	5
AA295_g	AA295	alpine	Rodna	RD)	145.54	96.29	NA	NA	NA	2.43	1.14	2.13	21.94	8.12	2.7	46.33	11.46	4.04	4	3
AA295_d	AA295	alpine	Rodna	RD)	228.36	97.67	6.32	3.22	1.96	3.02	1.49	2.03	29.57	13.3	2.22	19.19	5.48	3.5	3	2
AA295_f	AA295	alpine	Rodna	RD)	131.59	97.69	5.43	3.05	1.78	2.94	1.29	2.28	24.36	12.1	2.01	55.01	14.34	3.84	4	4
AA295_b	AA295	alpine	Rodna	RD)	228.5	101.96	6.75	4.15	1.63	3.14	1.46	2.15	18.41	12.14	1.52	NA	NA	NA	3	NA
AA295_i	AA295	alpine	Rodna	RD)	222.86	145.65	6.44	3.62	1.78	3.08	1.49	2.07	31.49	11.78	2.67	NA	NA	NA	4	NA
AA296_g	AA296	alpine	Rodna	RD)	77.31	40.18	6.52	3.39	1.92	2.42	1.41	1.72	12.4	4.26	2.91	12.75	3.74	3.41	1	3
AA296_h	AA296	alpine	Rodna	RD)	70.44	52.22	8.44	3.53	2.39	3.18	1.12	2.84	11.62	5.16	2.25	14.63	4.76	3.07	3	3
AA296_d1	AA296	alpine	Rodna	RD)	113.97	59.51	8.56	4.06	2.11	3.02	1.55	1.95	19.66	3.76	5.23	25.58	4.12	6.21	1	9
AA296_j	AA296	alpine	Rodna	RD)	72.52	63.08	4.59	2.29	2	2.35	0.46	5.11	10.67	1.64	6.51	18.26	5.17	3.53	1	5
AA296_e	AA296	alpine	Rodna	RD)	90.31	72.36	7.07	2.65	2.67	2.97	1.31	2.27	16.83	7.1	2.37	25.05	6.93	3.61	2	3
AA296_b	AA296	alpine	Rodna	RD)	121.75	76.14	7.24	2.67	2.71	2.65	1.14	2.32	25.76	4.25	6.06	38.59	8.86	4.36	1	4
AA296_f	AA296	alpine	Rodna	RD)	90.76	78.4	7.23	3.09	2.34	3.21	1.26	2.55	45.11	29.97	1.51	30.08	6.38	4.71	1	2
AA296_c1	AA296	alpine	Rodna	RD)	85.14	80.37	7.41	3.17	2.34	3.03	1.35	2.24	7.09	0.82	8.65	NA	NA	NA	1	NA
AA296_a	AA296	alpine	Rodna	RD)	159.5	103.37	8.1	3.35	2.42	3.04	1.51	2.01	30.72	8.64	3.56	29.88	4.63	6.45	2	3
AA296_i	AA296	alpine	Rodna	RD)	194.27	125.76	7.82	4.3	1.82	2.72	0.92	2.96	30.64	12.7	2.41	31.01	8.16	3.8	3	2
AA298_t	AA298	alpine	Rodna	RD)	140	85.85	5.43	2.13	2.55	2.27	1.1	2.06	11.89	5.7	2.09	15.46	4.06	3.81	3	4
AA298_l	AA298	alpine	Rodna	RD)	179.86	86.74	3.98	2.15	1.85	2.1	1.07	1.96	21.1	8.35	2.53	15.46	5.19	2.98	3	4
AA298_h	AA298	alpine	Rodna	RD)	165.95	86.95	6.07	2.04	2.98	2.25	1.02	2.21	13.33	4.34	3.07	23.16	4.64	4.99	2	3
AA298_n	AA298	alpine	Rodna	RD)	138.73	103.43	5.09	2.89	1.76	1.71	0.99	1.73	11.29	4.94	2.29	38.93	8.07	4.82	1	5
AA298_f	AA298	alpine	Rodna	RD)	199.71	116.44	6.29	3.13	2.01	2.41	0.85	2.84	21.17	8.95	2.37	24.22	6.13	3.95	3	3
AA298_d	AA298	alpine	Rodna	RD)	209.04	120.08	4.51	2.29	1.97	2.63	1.16	2.27	43.21	16.12	2.68	51.96	10.22	5.08	4	2
AA298_j	AA298	alpine	Rodna	RD)	151.33	130.61	5.87	2.63	2.23	2.69	1.04	2.59	9.72	2.51	3.87	19.4	4.73	4.1	1	3
AA298_o	AA298	alpine	Rodna	RD)	148.19	132.05	5.65	2.68	2.11	2.37	0.94	2.52	16.88	7.35	2.3	33.03	8.11	4.07	3	4
AA298_r	AA298	alpine	Rodna	RD)	212.69	135.37	6.6	2.67	2.47	2.36	1.22	1.93	25.08	8.43	2.98	25.92	4.69	5.53	2	1
AA298_i	AA298	alpine	Rodna	RD)	169.54	139.3	NA	NA	NA	2.39	0.85	2.81	13.77	5.88	2.34	32.71	9.07	3.61	1	1
AA298_a	AA298	alpine	Rodna	RD)	245.64	149.38	5.91	3.66	1.61	2.86	1.79	1.6	20.46	9.77	2.09	31.96	6.3	5.07	3	4
AA298_e	AA298	alpine	Rodna	RD)	260.38	157.41	6.2	3.18	1.95	2.49	1.78	1.4	28.36	7.55	3.76	56.24	11.61	4.84	2	2
AA298_m	AA298	alpine	Rodna	RD)	231.86	158.24	5.04	2.23	2.26	1.97	0.83	2.37	27.03	7.73	3.5	35.87	6.03	5.95	2	4
AA298_g	AA298	alpine	Rodna	RD)	168.38	158.32	NA	NA	NA	2.43	1.06	2.29	19.04	4	4.76	42.55	7.15	5.95	1	2
AA298_q	AA298	alpine	Rodna	RD)	200.03	164.59	5.27	2.67	1.97	2.9	0.99	2.93	14.83	5.46	2.72	46.4	6.29	7.38	3	5
AA298_k	AA298	alpine	Rodna	RD)	376.57	222.55	NA	NA	NA	2.63	1	2.63	59.77	23.64	2.53	79.34	14.63	5.42	4	6
AA298_c	AA298	alpine	Rodna	RD)	370.49	258.76	6.29	3	2.1	2.46	0.89	2.76	42.36	13.02	3.25	54.41	9.07	6	4	3
AA298_s	AA298	alpine	Rodna	RD)	96.06	NA	4.86	1.92	2.53	1.79	1.05	1.7	20.44	5.71	3.58	NA	NA	NA	2	NA
AA299_f	AA299	alpine	Rodna	RD)	64.52	35.26	6.27	3.26	1.92	2.35	1.12	2.1	10.63	4.18	2.54	16.63	4.12	4.04	2	2
AA299_c	AA299	alpine	Rodna	RD)	50.88	35.78	6.55	2.85	2.3	2.99	1.02	2.93	10.17	3.23	3.15	13.74	4.7	2.92	1	3
AA299_n	AA299	alpine	Rodna	RD)	61.09	40.14	NA	NA	NA	2.47	1.13	2.19	7.9	2.55	3.1	28.74	5.67	5.07	1	2
AA299_j	AA299	alpine	Rodna	RD)	66.01	60.28	6.58	2.85	2.31	3.23	0.88	3.67	23.54	3.56	6.61	27.72	5.39	5.14	1	2
AA299_a	AA299	alpine	Rodna	RD)	100.61	65.9	NA	NA	NA	2.05	0.98	2.09	26.91	3.69	7.29	48.14	9.79	4.92	1	4
AA299_k	AA299	alpine	Rodna	RD)	85.61	70.87	6.3	3.05	2.07	2.12	1.31	1.62	5.29	1.75	3.02	11.1	3.44	3.23	1	1
AA299_b	AA299	alpine	Rodna	RD)	124.45	71.64	7.04	3.46	2.03	2	1.4	1.43	18.2	8.65	2.1	34.58	5.85	5.91	3	4
AA299_i	AA299	alpine	Rodna	RD)	99.48	86.29	5.36	2.72	1.97	2.44	1.52	1.61	20.65	8.98	2.3	35.39	5.77	6.13	4	4
AA299_g	AA299	alpine	Rodna	RD)	123.86	108.93	5.96	3.01	1.98	2.4	1.55	1.55	14.51	4.96	2.93	36.42	3.44	10.59	2	3
AA299_m	AA299	alpine	Rodna	RD)	NA	NA	6.45	3.04	2.12	2.81	1.52	1.85	7.43	1.8	4.13	22.8	6.1	3.74	1	4
AA300_d	AA300	alpine	Niedere Tauern	NT)	38.39	26.43	6.08	3.67	1.66	2.51	1.37	1.83	10.69	4.34	2.46	17.54	5.18	3.39	1	1
AA300_p	AA300	alpine	Niedere Tauern	NT)	42.27	27.5	6.38	4.49	1.42	2.78	1.61	1.73	21.65	5.85	3.7	28.55	5.95	4.8	1	6
AA300_q	AA300	alpine	Niedere Tauern	NT)	42.61	31.02	6.52	3.68	1.77	3	1.63	1.84	7.32	2.36	3.1	11.9	4.41	2.7	2	4
AA300_c	AA300	alpine	Niedere Tauern	NT)	42.72	31.64	6.62	3.95	1.68	2.57	1.47	1.75	14.58	5.74	2.54	26.62	6.19	4.3	2	4
AA300_t	AA300	alpine	Niedere Tauern	NT)	51.34	32.27	7.46	4.69	1.59	2.89	1.71	1.69	14.69	5.01	2.93	19.33	5.76	3.36	2	5
AA300_n	AA300	alpine	Niedere Tauern	NT)	56.48	36.74	7.48	4.01	1.87	2.74	1.53	1.79	8.3	3.72	2.23	18.22	5.99	3.04	1	4
AA300_l	AA300	alpine	Niedere Tauern	NT)	82.13	47.26	6.86	4.31	1.59	3.29	1.57	2.1	17.6	6.98	2.52	23.26	6.09	3.82	3	6
AA300_j	AA300	alpine	Niedere Tauern	NT)	100	48.43	8.88	4.51	1.97	3.53	2.45	1.44	20.43	7.55	2.71	28.13	6.82	4.12	2	5
AA300_g	AA300	alpine	Niedere Tauern	NT)	61.02	49.91	7.01	4.27	1.64	2.45	1.29	1.9	21.99	6.87	3.2	22.82	6.44	3.54	2	2
AA300_e	AA300	alpine	Niedere Tauern	NT)	66.79	52.74	5.97	3.57	1.67	2.94	1.42	2.07	18.24	6.95	2.62	23.66	5.94	3.98	2	5
AA300_f	AA300	alpine	Niedere Tauern	NT)	70.44	52.97	7.34	4.07	1.8	3.3	1.55	2.13	16.95	6.11	2.77	24.26	6.54	3.71	2	5
AA300_m	AA300	alpine	Niedere Tauern	NT)	73.54	53.01	7.11	4.09	1.74	2.73	1.69	1.62	11.65	4.24	2.75	13.27	4.64	2.86	2	4
AA300_h	AA300	alpine	Niedere Tauern	NT)	66.86	53.27	6.79	3.3	2.06	2.92	1.66	1.76	11.25	5.25	2.14	14.15	5.17	2.74	1	4
AA300_a	AA300	alpine	Niedere Tauern	NT)	114.68	63.9	7.4	4.96	1.49	2.42	1.35	1.79	26.19	8.43	3.11	24.13	5.57	4.33	3	4
AA300_i	AA300	alpine	Niedere Tauern	NT)	97.71	72.71	7.02	3.97	1.77	2.97	1.72	1.73	18.66	8.49	2.2	26.96	6.78	3.98	4	5
AA300_o	AA300	alpine	Niedere Tauern	NT)	96.5	81.75	5.89	4.22	1.4	2.5	1.41	1.77	22.67	6.98	3.25	35.53	6.79	5.23	4	5
AA300_r	AA300	alpine	Niedere Tauern	NT)	101.65	86.35	6.59	4.01	1.64	2.81	1.42	1.98	16.2	5.26	3.08	27.5	7.44	3.7	3	5
AA300_b	AA300	alpine	Niedere Tauern	NT)	157.96	96.34	7.47	3.98	1.88	2.97	1.47	2.02	39.76	11.76	3.38	59.9	10.75	5.57	5	7
AA302_h	AA302	alpine	Niedere Tauern	NT)	66.05	29.14	6.63	4.21	1.57	2.92	1.54	1.9	26.61	7.12	3.74	36.83	7	5.26	1	2
AA302_s	AA302	alpine	Niedere Tauern	NT)	76.65	36.86	5.63	3.53	1.59	2.74	1.65	1.66	20.19	4.77	4.23	29.2	7.92	3.69	1	3
AA302_j	AA302	alpine	Niedere Tauern	NT)	70.78	40.76	6.18	3.6	1.72	2.61	1.37	1.91	29.07	10.08	2.88	30.84	9.45	3.26	1	3
AA302_l	AA302	alpine	Niedere Tauern	NT)	89.4	53.45	7.01	4.05	1.73	2.51	1.11	2.26	19.92	6.25	3.19	36.3	6.62	5.48	2	2
AA302_e	AA302	alpine	Niedere Tauern	NT)	91.16	56.44	6.12	3.62	1.69	2.11	1	2.11	17.46	5.09	3.43	26.01	6.62	3.93	1	1
AA302_t	AA302	alpine	Niedere Tauern	NT)	110.94	61.07	6.35	2.85	2.23	2.94	0.98	3	31.29	6.9	4.53	49.59	11.27	4.4	1	5
AA302_r	AA302	alpine	Niedere Tauern	NT)	77.6	62.82	7.64	5.12	1.49	NA	NA	NA	21.57	4.4	4.9	53.5	9.29	5.76	1	4
AA302_f	AA302	alpine	Niedere Tauern	NT)	148.58	67.32	6.91	4.06	1.7	2.27	1.27	1.79	27.33	6.99	3.91	28.62	8.85	3.23	1	3
AA302_o	AA302	alpine	Niedere Tauern	NT)	87.07	72.52	6.13	3.51	1.75	3.12	1.54	2.03	43.83	11.93	3.67	36.47	8.08	4.51	3	6
AA302_c	AA302	alpine	Niedere Tauern	NT)	132.74	75.42	7.53	4.08	1.85	2.91	1.52	1.91	29.95	12.23	2.45	57.38	10.63	5.4	2	3
AA302_d	AA302	alpine	Niedere Tauern	NT)	155.26	77.59	6.51	3.91	1.66	2.1	1.31	1.6	26.21	6.88	3.81	65.61	10.52	6.24	1	4
AA302_m	AA302	alpine	Niedere Tauern	NT)	160.4	78.98	4.78	2.87	1.67	1.47	0.93	1.58	17.74	5	3.55	26.7	6.78	3.94	1	1
AA302_b	AA302	alpine	Niedere Tauern	NT)	169.22	90.27	7.18	4.13	1.74	3.03	1.87	1.62	39.06	13.57	2.88	35.49	9.75	3.64	4	4
AA302_g	AA302	alpine	Niedere Tauern	NT)	113.21	96.92	8.36	4.11	2.03	2.54	1.55	1.64	15.22	3.41	4.46	19.04	5.22	3.65	1	2
AA302_a	AA302	alpine	Niedere Tauern	NT)	121.02	99.66	6.49	4.51	1.44	3.15	1.57	2.01	38.96	12.42	3.14	41.08	9.87	4.16	2	4
AA302_k	AA302	alpine	Niedere Tauern	NT)	NA	NA	6.92	3.56	1.94	2.6	1.57	1.66	19.86	5.13	3.87	25.34	6.72	3.77	6	5
AA302_p	AA302	alpine	Niedere Tauern	NT)	59.94	NA	6.54	3.41	1.92	2.11	0.97	2.18	26.97	6.77	3.98	47.79	10.26	4.66	1	3
AA303_a	AA303	alpine	Niedere Tauern	NT)	57.53	38.78	6.74	3.32	2.03	3.02	1.36	2.22	14.44	4.44	3.25	19.01	6.47	2.94	1	2
AA303_b	AA303	alpine	Niedere Tauern	NT)	67.25	46.39	7.38	4.54	1.63	3	1.1	2.73	15.6	3.23	4.83	17.84	3.75	4.76	1	1
AA303_d	AA303	alpine	Niedere Tauern	NT)	75.74	47.77	6.56	3.72	1.76	3.01	1.16	2.59	14.11	3.67	3.84	30.66	6.68	4.59	2	2
AA303_q	AA303	alpine	Niedere Tauern	NT)	58.21	48.6	7.25	3.66	1.98	2.96	1.56	1.9	23.41	4.92	4.76	23.15	6.46	3.58	1	3
AA303_e	AA303	alpine	Niedere Tauern	NT)	69.74	51.36	7.07	3.92	1.8	2.81	1.27	2.21	15.9	2.71	5.87	19.05	5.86	3.25	1	3
AA303_r	AA303	alpine	Niedere Tauern	NT)	86.56	53.84	7.37	3.61	2.04	2.96	1.71	1.73	13.21	3.75	3.52	23.87	3.94	6.06	1	3
AA303_t	AA303	alpine	Niedere Tauern	NT)	72.84	57.17	7.33	3.5	2.09	2.95	1.42	2.08	18.02	5.47	3.29	24.16	5.76	4.19	2	3
AA303_l	AA303	alpine	Niedere Tauern	NT)	75.41	57.99	7.32	3.87	1.89	2.79	1.3	2.15	45.55	11.46	3.97	81.54	12.09	6.74	1	4
AA303_m	AA303	alpine	Niedere Tauern	NT)	103.22	58.71	8.75	4.04	2.17	3.45	1.52	2.27	57.27	14.23	4.02	79.43	16.38	4.85	3	6
AA303_j	AA303	alpine	Niedere Tauern	NT)	70.83	58.75	6.5	3.02	2.15	2.61	1.96	1.33	14.07	3.13	4.5	25.17	4.5	5.59	2	1
AA303_g	AA303	alpine	Niedere Tauern	NT)	94.46	59.43	8.19	4.58	1.79	3.38	1.02	3.31	17.39	6.27	2.77	33.26	5.5	6.05	2	2
AA303_c	AA303	alpine	Niedere Tauern	NT)	115.29	59.91	7.12	3.8	1.87	2.46	1.47	1.67	21.89	6.44	3.4	29.88	6.13	4.87	2	2
AA303_o	AA303	alpine	Niedere Tauern	NT)	116.41	59.96	6.86	3.52	1.95	2.39	1.34	1.78	13.3	2.51	5.3	23.64	5.27	4.49	1	3
AA303_f	AA303	alpine	Niedere Tauern	NT)	78.84	62.47	6.06	3.1	1.95	2.5	1.28	1.95	19.1	4.53	4.22	27.2	6.79	4.01	1	1
AA303_s	AA303	alpine	Niedere Tauern	NT)	73.69	62.88	7.01	5.21	1.35	2.76	1.96	1.41	25.6	5.23	4.89	25.63	8.26	3.1	1	3
AA303_i	AA303	alpine	Niedere Tauern	NT)	79.8	63.18	7.09	3.9	1.82	3.21	1.68	1.91	36.18	11.68	3.1	74.73	18.11	4.13	2	2
AA303_n	AA303	alpine	Niedere Tauern	NT)	141.94	70.05	8.35	4.39	1.9	3.28	1.32	2.48	59.01	19.31	3.06	83.91	15.97	5.25	2	4
AA303_k	AA303	alpine	Niedere Tauern	NT)	100.08	72.75	7.19	4.55	1.58	3.56	1.99	1.79	15.95	4.42	3.61	22.87	5.36	4.27	2	2
AA303_h	AA303	alpine	Niedere Tauern	NT)	103.76	73.16	7.32	3.34	2.19	2.94	1.34	2.19	16.2	3.26	4.97	27.09	5.58	4.85	1	4
AA303_p	AA303	alpine	Niedere Tauern	NT)	103.51	81.53	7.22	3.79	1.91	2.87	1.23	2.33	36.21	7.63	4.75	44.2	7.03	6.29	2	3
AA322_p	AA322	alpine	Western Tatras	ZT)	132.02	66.51	5.76	3.24	1.78	2.34	1.04	2.25	23.4	5.48	4.27	25.26	7.19	3.51	2	4
AA322_n	AA322	alpine	Western Tatras	ZT)	128.55	83.02	5.48	2.84	1.93	2.72	1.37	1.99	16.66	2.7	6.17	22.8	8.52	2.68	1	2
AA322_l	AA322	alpine	Western Tatras	ZT)	157.89	83.93	5.3	2.69	1.97	2.31	1.2	1.93	24.74	7.71	3.21	41.73	13.29	3.14	1	3
AA322_f	AA322	alpine	Western Tatras	ZT)	114.78	85.18	4.66	2.37	1.97	2.5	1.46	1.71	13.21	2.58	5.12	27.42	5.82	4.71	3	1
AA322_o	AA322	alpine	Western Tatras	ZT)	252.41	85.24	NA	NA	NA	2.62	1.3	2.02	22.6	5.44	4.15	35.49	9.53	3.72	2	5
AA322_k	AA322	alpine	Western Tatras	ZT)	148.35	86.43	5.22	2.68	1.95	2.23	1.13	1.97	10.27	2.65	3.88	25.97	5.44	4.77	1	3
AA322_s	AA322	alpine	Western Tatras	ZT)	156.44	87.66	4.17	1.92	2.17	2.13	1.26	1.69	NA	NA	NA	22.57	9.26	2.44	NA	3
AA322_g	AA322	alpine	Western Tatras	ZT)	129.43	103.93	5.11	2.1	2.43	2.57	1.06	2.42	25.15	3.57	7.04	26.56	5.87	4.52	1	3
AA322_r	AA322	alpine	Western Tatras	ZT)	218.44	107.38	6	2.56	2.34	2.3	1.64	1.4	11.34	2.3	4.93	12.37	4.08	3.03	1	1
AA322_c	AA322	alpine	Western Tatras	ZT)	226.6	112.2	5.81	2.91	2	2.72	1.39	1.96	44.96	10.37	4.34	53.65	18.8	2.85	4	9
AA322_m	AA322	alpine	Western Tatras	ZT)	173.91	121.49	5.23	2.87	1.82	2.46	1.28	1.92	14.32	4.54	3.15	26.71	7.5	3.56	1	3
AA322_e	AA322	alpine	Western Tatras	ZT)	186.8	129.18	5.26	2.98	1.77	2.22	1.26	1.76	27.1	4.49	6.04	40.37	9.73	4.15	1	4
AA322_q	AA322	alpine	Western Tatras	ZT)	180.31	132.45	4.87	2.74	1.78	2.98	1.52	1.96	23.9	5.01	4.77	27.07	5.12	5.29	1	5
AA322_d	AA322	alpine	Western Tatras	ZT)	217.57	133.47	5.95	3.33	1.79	3.09	1.46	2.12	29.93	4.22	7.09	45.08	6.01	7.5	3	6
AA322_a	AA322	alpine	Western Tatras	ZT)	207.89	133.9	4.25	2.21	1.92	1.78	1.04	1.71	11.19	3.12	3.59	20.72	7.03	2.95	1	3
AA322_h	AA322	alpine	Western Tatras	ZT)	324.45	148.09	5.4	2.65	2.04	2.38	1.52	1.57	37.24	6.25	5.96	45.85	10.2	4.5	1	2
AA322_b	AA322	alpine	Western Tatras	ZT)	286.99	193.33	4.87	2.42	2.01	2.19	0.96	2.28	36.97	8.18	4.52	17.18	3.44	4.99	3	5
AA322_i	AA322	alpine	Western Tatras	ZT)	332.8	235.99	NA	NA	NA	2.04	0.86	2.37	34.63	11.54	3	32.71	13	2.52	2	4
AA322_j	AA322	alpine	Western Tatras	ZT)	402.82	260.72	6.18	3.08	2.01	2.62	1.69	1.55	16.26	3.57	4.55	61.59	12.02	5.12	1	3
AA322_t	AA322	alpine	Western Tatras	ZT)	NA	NA	NA	NA	NA	1.48	0.8	1.85	10.01	2.25	4.45	11.96	3.23	3.7	1	1
AA016_aj	AA016	foothill	High Tatras	VT)	139.45	52.95	5.38	2.25	2.39	2.17	1.54	1.41	18.4	3.7	4.97	29.1	6.3	4.62	3	5
AA016_ab	AA016	foothill	High Tatras	VT)	161.99	90.51	5.03	2.51	2	2.32	0.97	2.39	14.4	6.5	2.22	22.7	7	3.24	2	2
AA016_aa	AA016	foothill	High Tatras	VT)	211.35	101.62	6.58	4.01	1.64	3.21	1.77	1.81	13.5	4.3	3.14	22.3	7.1	3.14	3	4
AA016_am	AA016	foothill	High Tatras	VT)	193.99	108.14	5.56	2.51	2.22	2.26	0.87	2.6	18.2	4.6	3.96	31.8	8	3.98	2	7
AA016_aq	AA016	foothill	High Tatras	VT)	150.33	123.92	5.33	2.81	1.9	2.22	1.39	1.6	18.6	5.6	3.32	28.3	8.8	3.22	2	2
AA016_ae	AA016	foothill	High Tatras	VT)	189.78	124.81	4.78	2.22	2.15	1.69	0.88	1.92	35.3	8.7	4.06	25.1	8	3.14	4	4
AA016_as	AA016	foothill	High Tatras	VT)	154.06	142.81	6.11	2.82	2.17	2.46	1.2	2.05	21.2	4.3	4.93	22.1	6.2	3.56	2	3
AA016_ao	AA016	foothill	High Tatras	VT)	249.13	160.41	4.56	2.68	1.7	1.66	1	1.66	18.7	6.9	2.71	41.1	6.8	6.04	4	4
AA016_at	AA016	foothill	High Tatras	VT)	221.55	165.7	3.92	1.51	2.6	1.37	0.88	1.56	31.2	9.6	3.25	30.8	10.4	2.96	3	2
AA016_al	AA016	foothill	High Tatras	VT)	199.71	170.64	4.01	1.88	2.13	2.07	0.77	2.69	15.8	5.9	2.68	31.4	8.6	3.65	4	5
AA016_ag	AA016	foothill	High Tatras	VT)	281.72	201.51	5.77	2.23	2.59	2.24	1.04	2.15	37.3	6.6	5.65	41.8	8.9	4.7	2	2
AA016_ar	AA016	foothill	High Tatras	VT)	292.15	203.42	4.63	2.34	1.98	2.29	1.01	2.27	38.7	9	4.3	27.3	9.3	2.94	2	2
AA016_ap	AA016	foothill	High Tatras	VT)	232.93	212.28	5.77	2.33	2.48	1.84	0.71	2.59	20.9	6.7	3.12	40.4	8.2	4.93	2	4
AA016_ak	AA016	foothill	High Tatras	VT)	366.06	234.5	5.59	2.44	2.29	2.31	1	2.31	40	6.4	6.25	33.2	6.2	5.35	5	3
AA016_ad	AA016	foothill	High Tatras	VT)	327.58	242.23	4.65	2.18	2.13	1.76	0.91	1.93	26.3	10.2	2.58	36.8	9.6	3.83	4	3
AA016_an	AA016	foothill	High Tatras	VT)	342.76	243.41	4.61	2.09	2.21	2.52	0.94	2.68	32	5.3	6.04	44	6	7.33	2	2
AA016_af	AA016	foothill	High Tatras	VT)	342.19	245.3	3.87	2	1.94	1.79	0.47	3.81	22.4	5.2	4.31	49.8	14.7	3.39	3	8
AA016_ai	AA016	foothill	High Tatras	VT)	291.09	254.1	5.2	2.08	2.5	2.08	0.88	2.36	22.1	7.3	3.03	52.8	11.9	4.44	3	6
AA016_ah	AA016	foothill	High Tatras	VT)	446.33	284.07	5.14	2.73	1.88	2.41	0.93	2.59	22	5.4	4.07	48.5	8.1	5.99	2	4
AA016_ac	AA016	foothill	High Tatras	VT)	431.41	292.2	5.81	2.6	2.23	1.72	0.77	2.23	47.8	13.6	3.51	51.5	11	4.68	5	4
AA021_ag	AA021	foothill	High Tatras	VT)	68.75	49.56	6.79	3.44	1.97	2.71	1.23	2.2	15.2	5.1	2.98	31.6	8.4	3.76	2	4
AA021_af	AA021	foothill	High Tatras	VT)	141.65	57.56	7.75	3.99	1.94	2.88	1.29	2.23	12.6	4.7	2.68	25.9	10.5	2.47	3	4
AA021_aj	AA021	foothill	High Tatras	VT)	138.91	59.87	4.62	2.24	2.06	2.19	0.76	2.88	19.9	5.4	3.69	23.8	7.1	3.35	3	5
AA021_ab	AA021	foothill	High Tatras	VT)	149.91	67.72	5.29	2.69	1.97	1.89	1.16	1.63	15.2	4.5	3.38	19.7	5.8	3.4	3	7
AA021_ac	AA021	foothill	High Tatras	VT)	152.84	72	5.44	2.49	2.18	1.93	0.67	2.88	22.6	6.7	3.37	33.4	11.5	2.9	2	4
AA021_ae	AA021	foothill	High Tatras	VT)	153.36	75.44	4.31	2.14	2.01	1.89	0.75	2.52	29.7	7.2	4.13	29.7	6.3	4.71	2	4
AA021_ak	AA021	foothill	High Tatras	VT)	205.16	84.21	5.28	2.83	1.87	2.26	0.92	2.46	12.5	3	4.17	26.4	7.2	3.67	2	4
AA021_aq	AA021	foothill	High Tatras	VT)	222.15	88.4	4.49	2.01	2.23	2.02	0.85	2.38	19.3	4.9	3.94	21.4	7.1	3.01	2	4
AA021_ai	AA021	foothill	High Tatras	VT)	158.75	88.53	4.35	1.64	2.65	2.3	0.77	2.99	21.3	3.2	6.66	20.8	6.6	3.15	2	4
AA021_ah	AA021	foothill	High Tatras	VT)	210.77	96.93	4.9	2.27	2.16	2.19	1.1	1.99	21.3	5.9	3.61	25.3	9.8	2.58	2	4
AA021_at	AA021	foothill	High Tatras	VT)	202.93	103.92	5.97	2.58	2.31	2.09	1.04	2.01	21.7	6.4	3.39	41	11.8	3.47	2	5
AA021_ad	AA021	foothill	High Tatras	VT)	210.54	106.71	4.65	2.27	2.05	1.44	0.55	2.62	21.8	6.6	3.3	34.2	5.5	6.22	2	4
AA021_al	AA021	foothill	High Tatras	VT)	210.75	118.91	4.66	2.92	1.6	1.68	0.83	2.02	24.4	5.4	4.52	30.5	6.8	4.49	1	3
AA021_ar	AA021	foothill	High Tatras	VT)	221.62	121.1	5.07	2.79	1.82	1.87	0.65	2.88	16.8	3	5.6	25.7	7.8	3.29	3	5
AA021_ao	AA021	foothill	High Tatras	VT)	185.69	131.42	4.68	2.16	2.17	2.17	1.14	1.9	26.7	4	6.68	36.9	10.9	3.39	1	7
AA021_aa	AA021	foothill	High Tatras	VT)	241.28	135	5.94	2.85	2.08	2.23	0.74	3.01	17.8	4	4.45	24.3	8.1	3	2	6
AA021_as	AA021	foothill	High Tatras	VT)	212.72	150.27	4.59	2.09	2.2	1.62	0.83	1.95	22	6.9	3.19	35.8	10.2	3.51	2	5
AA021_an	AA021	foothill	High Tatras	VT)	263.28	161.78	4.07	2.84	1.43	1.92	1.01	1.9	37.1	6.7	5.54	26.1	8.9	2.93	2	5
AA021_am	AA021	foothill	High Tatras	VT)	287.01	204.8	7.49	2.95	2.54	2.89	1	2.89	20.7	4.5	4.6	37.5	7.9	4.75	2	7
AA021_ap	AA021	foothill	High Tatras	VT)	NA	NA	5.26	2.77	1.9	2.56	1.26	2.03	19.6	2.5	7.84	33	7.4	4.46	2	5
AA023_ak	AA023	foothill	High Tatras	VT)	142.23	53.79	5.56	2.73	2.04	2.32	1.19	1.95	11	2.5	4.4	23.2	3.9	5.95	2	8
AA023_af	AA023	foothill	High Tatras	VT)	128.45	72.84	2.85	1.46	1.95	2.55	1.02	2.5	19.7	6.2	3.18	20.8	5.9	3.53	2	2
AA023_ah	AA023	foothill	High Tatras	VT)	138.88	77.77	5.62	2.81	2	2.74	1.04	2.63	9	2.1	4.29	15.2	4.3	3.53	2	5
AA023_ae	AA023	foothill	High Tatras	VT)	171.42	87.4	5.16	2.11	2.45	2.23	1.17	1.91	11.9	2	5.95	17	5.2	3.27	2	5
AA023_am	AA023	foothill	High Tatras	VT)	226.99	94.88	6.31	3.55	1.78	2.71	1.09	2.49	8.9	1.9	4.68	23.9	4.6	5.2	1	7
AA023_ao	AA023	foothill	High Tatras	VT)	238.4	96.59	5.2	2.08	2.5	3.03	1.15	2.63	9.8	1.5	6.53	24	5	4.8	2	5
AA023_av	AA023	foothill	High Tatras	VT)	171.87	104.78	5.16	2.2	2.35	2.83	1.14	2.48	12.6	2.8	4.5	22.7	5.5	4.13	2	3
AA023_at	AA023	foothill	High Tatras	VT)	441.48	119.27	4.35	1.95	2.23	2.46	0.96	2.56	33.6	7.9	4.25	57.5	7.4	7.77	3	11
AA023_al	AA023	foothill	High Tatras	VT)	219.55	130.85	6.12	2.56	2.39	2.87	1.17	2.45	21.2	5.4	3.93	30.4	7.4	4.11	3	6
AA023_au	AA023	foothill	High Tatras	VT)	253.64	140.49	4.83	1.95	2.48	2.46	1.16	2.12	20	4.7	4.26	32.5	8	4.06	3	4
AA023_aj	AA023	foothill	High Tatras	VT)	321.59	143.83	5.47	2.38	2.3	3.15	1.38	2.28	9	2.3	3.91	24.9	4.4	5.66	2	6
AA023_ai	AA023	foothill	High Tatras	VT)	182.8	146	6.24	2.82	2.21	3.09	1.35	2.29	14.9	2.7	5.52	31.6	7.8	4.05	3	7
AA023_an	AA023	foothill	High Tatras	VT)	259.29	146.86	4.58	1.73	2.65	2.6	0.93	2.8	22.5	7.4	3.04	42.8	8.5	5.04	4	10
AA023_ag	AA023	foothill	High Tatras	VT)	214.15	150.55	6.58	2.61	2.52	3	0.94	3.19	19.8	5.7	3.47	21.2	6	3.53	2	2
AA023_ap	AA023	foothill	High Tatras	VT)	228.34	153.64	5.11	2.08	2.46	2.38	1.11	2.14	15.3	3.2	4.78	42.9	5.9	7.27	2	6
AA023_ad	AA023	foothill	High Tatras	VT)	304.02	154.87	5.57	2.13	2.62	2.65	0.97	2.73	29.4	3.7	7.95	41.5	8.2	5.06	1	7
AA023_aq	AA023	foothill	High Tatras	VT)	300.54	207.14	6.67	2.34	2.85	2.35	1.02	2.3	19.2	4.2	4.57	34.2	8.7	3.93	3	7
AA023_as	AA023	foothill	High Tatras	VT)	369.31	216.3	3.32	1.35	2.46	2.59	1.06	2.44	34.5	5.5	6.27	43.3	10.7	4.05	2	8
AA023_aa	AA023	foothill	High Tatras	VT)	562.14	262.17	7.55	3.31	2.28	3.08	1.29	2.39	19.2	5.4	3.56	43.6	7.7	5.66	2	6
AA042_al	AA042	foothill	Niedere Tauern	NT)	277.26	31.54	7.38	3.56	2.07	3.14	1.32	2.38	53.11	12.86	4.13	69.87	19.09	3.66	3	5
AA042_ag	AA042	foothill	Niedere Tauern	NT)	214.16	33.03	6.97	3.65	1.91	2.52	1.48	1.7	29.46	3.55	8.3	50.17	16.39	3.06	1	4
AA042_ab	AA042	foothill	Niedere Tauern	NT)	152.98	37.64	6.27	3.36	1.87	2.54	1.3	1.95	25.51	6.08	4.2	26.02	8.03	3.24	1	4
AA042_ah	AA042	foothill	Niedere Tauern	NT)	265.41	57.83	7.32	3.75	1.95	2.96	1.34	2.21	32.51	6.94	4.68	50.85	17.13	2.97	1	4
AA042_at	AA042	foothill	Niedere Tauern	NT)	286.39	81.69	4.42	2.02	2.19	1.71	0.9	1.9	22.01	4.91	4.48	42.23	7.55	5.59	1	2
AA042_as	AA042	foothill	Niedere Tauern	NT)	327.32	82.58	7.41	3.82	1.94	2.63	1.04	2.53	30.07	13.11	2.29	35.31	9.81	3.6	2	5
AA042_aq	AA042	foothill	Niedere Tauern	NT)	294.02	91.91	5.22	3.05	1.71	2.08	0.83	2.51	21.12	7.29	2.9	25.35	6.59	3.85	2	4
AA042_ac	AA042	foothill	Niedere Tauern	NT)	333.07	93.53	6.43	3.26	1.97	3.33	1.16	2.87	29.6	11.01	2.69	38.42	11.5	3.34	3	6
AA042_ad	AA042	foothill	Niedere Tauern	NT)	346.72	95.48	4.61	2.86	1.61	2.67	1.19	2.24	29.09	6.47	4.5	39.93	7.31	5.46	2	6
AA042_ar	AA042	foothill	Niedere Tauern	NT)	337.4	96.36	5.3	2.64	2.01	2.21	0.75	2.95	58.11	13.6	4.27	66.93	13.58	4.93	2	5
AA042_aj	AA042	foothill	Niedere Tauern	NT)	333.2	99.12	5.6	2.75	2.04	2.24	0.95	2.36	27.06	7.77	3.48	34.52	9.44	3.66	1	3
AA042_ai	AA042	foothill	Niedere Tauern	NT)	355.22	109.02	6.59	3.49	1.89	2.67	1.31	2.04	70.31	24.37	2.89	76.9	15.71	4.89	5	5
AA042_ao	AA042	foothill	Niedere Tauern	NT)	347.32	111.81	6.63	3.39	1.96	2.42	0.98	2.47	23.48	4.28	5.49	30.24	7.48	4.04	1	3
AA042_am	AA042	foothill	Niedere Tauern	NT)	351.87	125.01	7.36	4.31	1.71	2.49	1.05	2.37	23.65	6.09	3.88	15.75	5.62	2.8	2	2
AA042_ap	AA042	foothill	Niedere Tauern	NT)	406.22	138.02	6.64	3.51	1.89	2.79	0.72	3.88	36.75	21.92	1.68	26.86	8.15	3.3	4	3
AA042_an	AA042	foothill	Niedere Tauern	NT)	374.66	142.45	7.44	3.97	1.87	2.93	1.32	2.22	25.94	11.23	2.31	40.42	11	3.67	4	5
AA042_ak	AA042	foothill	Niedere Tauern	NT)	479.77	146.8	6.75	3.05	2.21	NA	NA	NA	27.71	11.17	2.48	42.92	8.34	5.15	2	3
AA042_aa	AA042	foothill	Niedere Tauern	NT)	450.09	156.87	5.68	3.37	1.69	NA	NA	NA	22.73	11.43	1.99	29.75	10.73	2.77	2	6
AA042_ae	AA042	foothill	Niedere Tauern	NT)	607.47	189.27	5.69	3.69	1.54	2.74	1.45	1.89	43.66	15.17	2.88	40.89	8.46	4.83	4	7
AA042_af	AA042	foothill	Niedere Tauern	NT)	526.04	208.78	8.1	3.69	2.2	2.96	1.02	2.9	58.31	4.61	12.65	63.4	15.91	3.98	1	5
AA067_ak	AA067	foothill	Fagaras	FG)	182.1	118.6	6.96	2.97	2.34	3.12	0.99	3.15	28.99	17.84	1.63	30.75	11.01	2.79	4	4
AA067_an	AA067	foothill	Fagaras	FG)	159.5	146.8	6.18	2.93	2.11	2.83	1.21	2.34	14.56	6.42	2.27	30.57	9.46	3.23	4	3
AA067_aa	AA067	foothill	Fagaras	FG)	230.4	152.4	6.58	2.75	2.39	2.72	1.31	2.08	28.2	16.57	1.7	32.56	13.46	2.42	4	4
AA067_at	AA067	foothill	Fagaras	FG)	181	167.1	5.24	2.7	1.94	2.55	0.97	2.63	26.71	13.19	2.03	26.81	9.8	2.74	6	4
AA067_aj	AA067	foothill	Fagaras	FG)	323.7	176.1	8.31	3.17	2.62	2.79	0.93	3	52.67	16.87	3.12	54.95	14	3.93	4	7
AA067_al	AA067	foothill	Fagaras	FG)	277.5	176.6	6.94	3.51	1.98	2.78	0.83	3.35	39.72	15.44	2.57	46.73	13.46	3.47	4	7
AA067_ai	AA067	foothill	Fagaras	FG)	234	187	7.06	3.76	1.88	3.3	1.4	2.36	20.26	9.5	2.13	33.68	10.02	3.36	2	3
AA067_ar	AA067	foothill	Fagaras	FG)	286.6	189.6	6.64	2.58	2.57	2.67	1.03	2.59	25.85	10.65	2.43	29.91	9.01	3.32	6	5
AA067_ae	AA067	foothill	Fagaras	FG)	322.6	193.7	8.35	3.77	2.21	3.27	1.48	2.21	42.58	18.4	2.31	44.3	12.44	3.56	4	6
AA067_ah	AA067	foothill	Fagaras	FG)	278.9	194.9	6.38	3.22	1.98	2.57	1.06	2.42	54.86	19.18	2.86	51.87	13.03	3.98	5	6
AA067_am	AA067	foothill	Fagaras	FG)	236.7	196.5	6.35	3.19	1.99	3	1.03	2.91	33.46	13.92	2.4	29.9	7.44	4.02	5	4
AA067_ao	AA067	foothill	Fagaras	FG)	354.7	197.9	5.98	2.93	2.04	3.05	1.26	2.42	59.57	26.41	2.26	84.51	17.85	4.73	5	6
AA067_aq	AA067	foothill	Fagaras	FG)	271.8	209.6	5.06	2.3	2.2	2.64	1.45	1.82	43.18	13.63	3.17	45.97	10.74	4.28	5	7
AA067_ap	AA067	foothill	Fagaras	FG)	317.1	212	6.41	3.03	2.12	2.66	0.97	2.74	62.63	27.03	2.32	58.63	13.35	4.39	6	6
AA067_ag	AA067	foothill	Fagaras	FG)	290.9	213.3	7.68	4.52	1.7	2.99	1.32	2.27	36.01	11.98	3.01	34.84	9.53	3.66	7	7
AA067_ab	AA067	foothill	Fagaras	FG)	327.3	216.9	7.73	3.54	2.18	3	1.06	2.83	28.67	10.27	2.79	20.87	5.55	3.76	4	5
AA067_ac	AA067	foothill	Fagaras	FG)	421.6	264	7.42	3.08	2.41	3.28	1.5	2.19	82.82	28.45	2.91	61.75	11.95	5.17	6	8
AA067_ad	AA067	foothill	Fagaras	FG)	348.5	272.5	7.89	4.04	1.95	3.79	1.1	3.45	52.91	23.49	2.25	62	14.29	4.34	4	7
AA067_as	AA067	foothill	Fagaras	FG)	346.7	272.8	7.33	3.69	1.99	2.95	0.92	3.21	55.5	16.93	3.28	71.19	16.56	4.3	5	5
AA067_af	AA067	foothill	Fagaras	FG)	347.6	NA	7.27	3.55	2.05	3.08	0.93	3.31	35.25	16.9	2.09	73.87	15.91	4.64	4	7
AA075_an	AA075	foothill	Rodna	RD)	144.11	91.7	NA	NA	NA	2.36	0.99	2.38	4.6	1.4	3.29	12.3	3.5	3.51	1	5
AA075_aa	AA075	foothill	Rodna	RD)	268.79	109.87	4.65	2.31	2.01	2.33	0.98	2.38	16.7	6.2	2.69	35.6	7.2	4.94	2	3
AA075_al	AA075	foothill	Rodna	RD)	288.96	154.35	3.89	2.01	1.94	2.68	1.12	2.39	11.9	2.8	4.25	65.2	7.6	8.58	1	9
AA075_ap	AA075	foothill	Rodna	RD)	394.24	173.4	3.25	1.61	2.02	1.72	0.68	2.53	8	0.6	13.33	28.3	4.9	5.78	1	4
AA075_ak	AA075	foothill	Rodna	RD)	360.8	175.25	NA	NA	NA	2.62	0.93	2.82	41.8	10.5	3.98	39.7	6.2	6.4	3	3
AA075_ai	AA075	foothill	Rodna	RD)	323.33	178.24	5.77	2.63	2.19	2.4	1.44	1.67	9.6	1.7	5.65	34.1	10.4	3.28	2	4
AA075_ad	AA075	foothill	Rodna	RD)	375.31	190.98	2.76	1.46	1.89	1.53	0.66	2.32	31.9	7.4	4.31	28	4.7	5.96	3	5
AA075_aj	AA075	foothill	Rodna	RD)	449.87	197.4	5.45	3.09	1.76	2.23	1.05	2.12	21	8.4	2.5	21.3	3.1	6.87	2	1
AA075_ao	AA075	foothill	Rodna	RD)	339.51	200.24	5.04	1.95	2.58	2.69	0.81	3.32	28.1	8.5	3.31	70.8	9.4	7.53	4	4
AA075_as	AA075	foothill	Rodna	RD)	519.08	222.98	4.42	2.83	1.56	2.65	1.18	2.25	53.6	19	2.82	38.8	7.1	5.46	4	2
AA075_aq	AA075	foothill	Rodna	RD)	287.84	242.33	NA	NA	NA	2.62	1.19	2.2	49.9	14.6	3.42	124.1	28.8	4.31	3	8
AA075_ab	AA075	foothill	Rodna	RD)	322.78	250.91	3.39	1.26	2.69	1.93	0.8	2.41	9.7	3	3.23	NA	NA	NA	1	NA
AA075_at	AA075	foothill	Rodna	RD)	417.62	281.96	NA	NA	NA	2.07	1.12	1.85	53	17.8	2.98	72.1	5.8	12.43	5	8
AA075_af	AA075	foothill	Rodna	RD)	491.28	309.76	4.66	2.33	2	2.02	0.92	2.2	12.2	3.1	3.94	48.9	3.4	14.38	1	2
AA075_ag	AA075	foothill	Rodna	RD)	513.57	337.57	4.24	2.3	1.84	2.52	1	2.52	18.1	2.6	6.96	NA	NA	NA	1	NA
AA096_ax	AA096	foothill	Western Tatras	ZT)	231.9	96.64	4.65	2.09	2.22	2.15	0.71	3.03	9.6	2.6	3.69	19.4	5.4	3.59	1	3
AA096_ah	AA096	foothill	Western Tatras	ZT)	268.08	131.15	4.11	1.91	2.15	1.88	0.88	2.14	14.7	3	4.9	28.3	6	4.72	3	3
AA096_am	AA096	foothill	Western Tatras	ZT)	334.4	141.41	4.26	2.13	2	1.49	0.91	1.64	14.4	3.6	4	24.7	6.2	3.98	2	3
AA096_au	AA096	foothill	Western Tatras	ZT)	241.04	143.17	4.82	2.26	2.13	2.09	1.02	2.05	41.1	14.1	2.91	41.1	15.5	2.65	NA	3
AA096_aw	AA096	foothill	Western Tatras	ZT)	228.31	148.7	5.33	2.81	1.9	2.44	1.08	2.26	25.3	4.2	6.02	13.9	5.9	2.36	3	3
AA096_av	AA096	foothill	Western Tatras	ZT)	257.53	151.13	5.67	2.69	2.11	2.72	1.02	2.67	9.8	2.3	4.26	12.1	2.8	4.32	1	2
AA096_ad	AA096	foothill	Western Tatras	ZT)	368.04	151.58	4.3	2.68	1.6	2.16	1.03	2.1	38.5	9.5	4.05	33.9	8.5	3.99	3	5
AA096_an	AA096	foothill	Western Tatras	ZT)	274.92	151.63	4.35	2.5	1.74	1.84	1.03	1.79	11.65	2.7	4.31	11.5	3.6	3.19	3	3
AA096_af	AA096	foothill	Western Tatras	ZT)	279.45	171.01	4.58	1.93	2.37	2.11	1.07	1.97	13.6	3.7	3.68	36.8	7.8	4.72	1	3
AA096_ab	AA096	foothill	Western Tatras	ZT)	280.57	175.11	3.71	1.88	1.97	1.61	1.04	1.55	19.8	2.4	8.25	28.3	6.8	4.16	1	4
AA096_ak	AA096	foothill	Western Tatras	ZT)	299.15	177.22	5.2	2.62	1.98	2.46	1.39	1.77	13.5	6.1	2.21	26	8	3.25	3	3
AA096_al	AA096	foothill	Western Tatras	ZT)	306.04	194.24	6.18	3.17	1.95	2.4	0.87	2.76	17.2	3.7	4.65	31.7	4.6	6.89	3	3
AA096_ae	AA096	foothill	Western Tatras	ZT)	339	194.96	NA	NA	NA	1.42	0.76	1.87	17.6	5.5	3.2	17.8	5.4	3.3	2	4
AA096_ac	AA096	foothill	Western Tatras	ZT)	423.98	214.49	5.3	3.28	1.62	2.38	0.87	2.74	25.8	9	2.87	25.5	7.4	3.45	2	4
AA096_aj	AA096	foothill	Western Tatras	ZT)	445.91	268.84	5.13	2.92	1.76	2.86	1.7	1.68	31.3	5	6.26	18.4	5.5	3.35	3	4
AA096_aa	AA096	foothill	Western Tatras	ZT)	364.14	290.42	4.45	2.01	2.21	2.13	0.84	2.54	13.2	4.4	3	16.5	2.6	6.35	1	1
AA096_ag	AA096	foothill	Western Tatras	ZT)	383.74	308.02	4.4	2.11	2.09	2.14	0.71	3.01	22.3	5.9	3.78	42.5	5.4	7.87	NA	2
AA096_ai	AA096	foothill	Western Tatras	ZT)	582.65	391.96	5.14	2.43	2.12	2.8	1.39	2.01	26.6	5.6	4.75	43.9	8.1	5.42	3	4
AA096_ap	AA096	foothill	Western Tatras	ZT)	NA	NA	5.09	2.19	2.32	2.39	0.9	2.66	5.7	2.5	2.28	18.4	5.1	3.61	2	3
AA171_a	AA171	foothill	Western Tatras	ZT)	159.14	59.74	5.26	2.17	2.42	2.23	0.86	2.59	15.31	4.51	3.39	41.91	8.62	4.86	3	1
AA171_b	AA171	foothill	Western Tatras	ZT)	125.5	88.22	NA	NA	NA	1.71	0.64	2.67	14.1	3.68	3.83	34.1	9.04	3.77	2	9
AA171_s	AA171	foothill	Western Tatras	ZT)	217.67	112.56	4.78	2.48	1.93	2.42	1.26	1.92	9.39	2.63	3.57	20.18	5.21	3.87	2	4
AA171_f	AA171	foothill	Western Tatras	ZT)	174.14	115.99	4.45	1.72	2.59	1.86	1.18	1.58	17.14	6.23	2.75	13.25	3.55	3.73	1	1
AA171_j	AA171	foothill	Western Tatras	ZT)	206.87	121.9	4.45	1.75	2.54	2.09	1.02	2.05	17.42	3.12	5.58	13.4	8.04	1.67	1	3
AA171_l	AA171	foothill	Western Tatras	ZT)	316.77	121.93	4.8	2.67	1.8	2.08	1.12	1.86	16.37	5.52	2.97	18.39	6.4	2.87	1	1
AA171_i	AA171	foothill	Western Tatras	ZT)	246.34	122.47	3.9	1.71	2.28	1.83	0.82	2.23	24.97	8.68	2.88	31.08	8.04	3.87	2	5
AA171_t	AA171	foothill	Western Tatras	ZT)	254.98	122.85	4.35	1.9	2.29	2.02	0.99	2.04	11.15	4.52	2.47	24.9	6.21	4.01	2	4
AA171_g	AA171	foothill	Western Tatras	ZT)	293.12	130.93	6.94	1.96	3.54	3.07	0.89	3.45	15.38	4.68	3.29	24.75	6.17	4.01	3	2
AA171_r	AA171	foothill	Western Tatras	ZT)	204.45	139.6	4.45	2.51	1.77	1.88	0.94	2	10.62	2.62	4.05	23.61	3.37	7.01	1	1
AA171_h	AA171	foothill	Western Tatras	ZT)	254.17	146.85	3.86	1.89	2.04	2.32	0.94	2.47	17.93	4.59	3.91	24.1	5.7	4.23	3	6
AA171_c	AA171	foothill	Western Tatras	ZT)	192.58	148.61	3.89	2.19	1.78	1.2	0.51	2.35	19.81	5.25	3.77	23.67	6.64	3.56	1	6
AA171_k	AA171	foothill	Western Tatras	ZT)	264.89	152.54	4.23	2.13	1.99	2.32	1.04	2.23	23.89	5.3	4.51	31.49	6.15	5.12	1	1
AA171_o	AA171	foothill	Western Tatras	ZT)	289.37	156.84	4.56	2.66	1.71	2.02	0.79	2.56	13.84	3.07	4.51	15.5	5.56	2.79	1	3
AA171_m	AA171	foothill	Western Tatras	ZT)	179.77	165.89	5.16	2.85	1.81	2.58	1.28	2.02	18.23	3.15	5.79	21.91	5.51	3.98	1	2
AA171_d	AA171	foothill	Western Tatras	ZT)	252.24	166.7	5.95	1.51	3.94	2.77	1.07	2.59	18.94	1.8	10.52	34.7	7.06	4.92	1	7
AA171_q	AA171	foothill	Western Tatras	ZT)	278.49	186.15	4.99	2.32	2.15	2.07	0.77	2.69	24.2	7.47	3.24	32.47	11.46	2.83	1	2
AA171_p	AA171	foothill	Western Tatras	ZT)	305.3	221.33	4.91	2.07	2.37	1.92	0.84	2.29	23.97	5.78	4.15	35.87	6.17	5.81	1	1
AA171_n	AA171	foothill	Western Tatras	ZT)	341.41	242.98	4.7	1.86	2.53	2.34	1.21	1.93	24.38	3.9	6.25	22.81	6.24	3.66	1	2
AA172_h	AA172	foothill	Western Tatras	ZT)	268.96	65.53	6.58	3.25	2.02	2.29	1.31	1.75	31.4	6.8	4.62	45.5	10.7	4.25	2	4
AA172_d	AA172	foothill	Western Tatras	ZT)	173.27	89.99	7.12	3.84	1.85	2.81	1.44	1.95	19.9	3.4	5.85	31.7	6.1	5.2	3	4
AA172_l	AA172	foothill	Western Tatras	ZT)	248.95	92.72	7.66	3.34	2.29	2.79	1.25	2.23	35.1	7.8	4.5	69.5	11.4	6.1	3	4
AA172_n	AA172	foothill	Western Tatras	ZT)	206.84	97.27	6.86	3.09	2.22	2.8	1.25	2.24	25	4.1	6.1	33.6	7.8	4.31	1	3
AA172_a	AA172	foothill	Western Tatras	ZT)	197.73	99.8	6.41	3.99	1.61	2.59	0.97	2.67	4.9	1.2	4.08	24	6.3	3.81	NA	3
AA172_c	AA172	foothill	Western Tatras	ZT)	238.64	104.36	6.67	4.35	1.53	2.61	1.2	2.18	16.9	4.4	3.84	25.1	7.2	3.49	3	3
AA172_b	AA172	foothill	Western Tatras	ZT)	245.13	111.16	6.39	4.38	1.46	2.62	0.99	2.65	22.4	5.3	4.23	31	9	3.44	3	4
AA172_e	AA172	foothill	Western Tatras	ZT)	185.52	114.98	6.19	2.7	2.29	2.82	1.01	2.79	12	3.4	3.53	17.6	5	3.52	2	2
AA172_o	AA172	foothill	Western Tatras	ZT)	145.23	129.33	6.6	3.13	2.11	2.39	0.89	2.69	25.6	3.7	6.92	54.7	9	6.08	2	3
AA172_m	AA172	foothill	Western Tatras	ZT)	313.02	129.8	5.15	3.06	1.68	2.49	1.28	1.95	33.1	6.9	4.8	54.4	10	5.44	3	4
AA172_q	AA172	foothill	Western Tatras	ZT)	350.38	136.78	4.94	2.58	1.91	1.88	0.79	2.38	34.2	6.8	5.03	54.7	10.9	5.02	2	3
AA172_s	AA172	foothill	Western Tatras	ZT)	275.73	137.51	4.39	2.27	1.93	2.1	1.16	1.81	28.1	10	2.81	45.6	11.9	3.83	4	5
AA172_p	AA172	foothill	Western Tatras	ZT)	321.69	137.55	4.88	2.23	2.19	2.82	1.35	2.09	31.1	6.8	4.57	40.5	12.7	3.19	2	4
AA172_g	AA172	foothill	Western Tatras	ZT)	285.48	149.75	5.95	3.15	1.89	2.47	1	2.47	26.8	6.4	4.19	40.5	7.7	5.26	2	4
AA172_j	AA172	foothill	Western Tatras	ZT)	345.32	150.32	5.9	3.61	1.63	2.32	1.19	1.95	28.5	7.5	3.8	75.6	14	5.4	2	4
AA172_k	AA172	foothill	Western Tatras	ZT)	237.5	158.49	5	2.71	1.85	2.67	1.31	2.04	25.6	7.4	3.46	54.6	14.5	3.77	2	3
AA172_r	AA172	foothill	Western Tatras	ZT)	354.84	175.65	5.41	3.17	1.71	2.64	1.63	1.62	25.4	4.9	5.18	52.8	10	5.28	2	5
AA172_t	AA172	foothill	Western Tatras	ZT)	284.38	204.64	4.73	2.58	1.83	2.39	0.98	2.44	35	8.8	3.98	42.9	10	4.29	3	3
AA172_f	AA172	foothill	Western Tatras	ZT)	291.49	226.77	5.55	3.72	1.49	2.58	1.2	2.15	51.5	9.8	5.26	73.8	14.7	5.02	3	4
AA172_i	AA172	foothill	Western Tatras	ZT)	350.85	248.28	6.03	2.7	2.23	2.89	1.36	2.13	52.2	11.9	4.39	57.8	11.4	5.07	3	3
AA173_aa	AA173	foothill	High Tatras	VT)	187.05	59.67	5.42	2.89	1.88	2.11	1.07	1.97	9.5	2.6	3.65	18	5.8	3.1	2	3
AA173_ap	AA173	foothill	High Tatras	VT)	96.38	71.59	6.28	2.59	2.42	2.39	1	2.39	7.2	2.6	2.77	12.7	4.5	2.82	3	3
AA173_at	AA173	foothill	High Tatras	VT)	166.36	73.91	5.29	2.42	2.19	2.33	1.55	1.5	16.4	6.3	2.6	24.7	5.8	4.26	2	4
AA173_ab	AA173	foothill	High Tatras	VT)	145.37	79.94	5.02	2.28	2.2	2.32	1.11	2.09	4.5	1.2	3.75	14.6	5.5	2.65	1	4
AA173_am	AA173	foothill	High Tatras	VT)	165.29	81.89	5.31	2.57	2.07	2.04	1.04	1.96	13.4	4	3.35	30.2	5.5	5.49	2	5
AA173_af	AA173	foothill	High Tatras	VT)	161.41	91.26	5.52	2.2	2.51	2.29	1.43	1.6	24.2	7.5	3.23	32.7	6.6	4.95	3	5
AA173_ad	AA173	foothill	High Tatras	VT)	186.5	94.96	5.75	3.02	1.9	2.28	1.2	1.9	9.9	2.4	4.13	33.9	7.7	4.4	3	5
AA173_ac	AA173	foothill	High Tatras	VT)	330.56	105.04	6.05	2.76	2.19	2.52	1.05	2.4	13.1	3.4	3.85	26.9	6.3	4.27	3	3
AA173_al	AA173	foothill	High Tatras	VT)	192.13	127.6	6.24	3.16	1.97	2.25	1.17	1.92	11.2	3.1	3.61	16.3	4.5	3.62	2	3
AA173_aj	AA173	foothill	High Tatras	VT)	359.01	133.34	4.85	2.55	1.9	2.45	1.13	2.17	15	4.2	3.57	28.1	7	4.01	2	5
AA173_an	AA173	foothill	High Tatras	VT)	299.26	153.23	6.72	3.49	1.93	2.29	1.35	1.7	20.5	7	2.93	30.8	5.7	5.4	2	3
AA173_ae	AA173	foothill	High Tatras	VT)	248.26	160.7	5.6	2.55	2.2	2.34	1.01	2.32	8.7	3.6	2.42	37.9	7.6	4.99	3	5
AA173_as	AA173	foothill	High Tatras	VT)	321.03	175.45	6.53	2.7	2.42	3.01	1.14	2.64	13.3	4.1	3.24	40.3	8.6	4.69	2	3
AA173_ak	AA173	foothill	High Tatras	VT)	265.99	176.02	4.71	2.15	2.19	2.1	0.71	2.96	12.6	3.4	3.71	26.7	6.3	4.24	3	3
AA173_ag	AA173	foothill	High Tatras	VT)	494.12	222.67	5.77	2.61	2.21	2.19	1.36	1.61	44.1	8.2	5.38	63.8	9.2	6.93	2	7
AA173_ai	AA173	foothill	High Tatras	VT)	406.78	268.78	5.99	2.52	2.38	2.66	1.21	2.2	35.3	5.4	6.54	34.3	7.8	4.4	3	4
AA173_ar	AA173	foothill	High Tatras	VT)	NA	NA	6.19	3.02	2.05	2.73	1.25	2.18	14.5	4	3.63	39.5	8.8	4.49	4	4
AA182_an	AA182	foothill	High Tatras	VT)	188.73	91.3	7.03	3.78	1.86	2.73	1.57	1.74	20.7	5.1	4.06	22.4	5	4.48	3	4
AA182_aq	AA182	foothill	High Tatras	VT)	191.06	111.99	5.53	3.14	1.76	2.13	1.24	1.72	22.02	5.7	3.86	25.4	11.3	2.25	3	7
AA182_ap	AA182	foothill	High Tatras	VT)	223.56	114.52	3.79	1.99	1.9	1.88	1.02	1.84	16.5	7.4	2.23	27.5	6.2	4.44	3	7
AA182_as	AA182	foothill	High Tatras	VT)	178.69	126.32	5.09	2.81	1.81	2.1	1.14	1.84	24.7	5.6	4.41	18.9	6.4	2.95	1	5
AA182_ab	AA182	foothill	High Tatras	VT)	187.35	134.6	5.93	2.76	2.15	2.77	1.39	1.99	33.8	7.1	4.76	29.6	9.7	3.05	6	4
AA182_ai	AA182	foothill	High Tatras	VT)	227.25	138.28	5.93	3.09	1.92	2.84	1.5	1.89	43.1	14.3	3.01	36.9	13.9	2.65	3	5
AA182_ao	AA182	foothill	High Tatras	VT)	237.41	147.88	5.32	3.11	1.71	2.61	1.36	1.92	21.9	8.4	2.61	24	5.7	4.21	3	4
AA182_aa	AA182	foothill	High Tatras	VT)	210.6	160.77	5.99	3.09	1.94	2.74	1.37	2	21.1	4.9	4.31	29.7	7.1	4.18	5	7
AA182_am	AA182	foothill	High Tatras	VT)	354.4	161.35	6.27	3.89	1.61	2.87	1.61	1.78	29.5	7	4.21	36.1	9.7	3.72	3	5
AA182_ae	AA182	foothill	High Tatras	VT)	250.11	163.46	3.61	1.22	2.96	2.36	0.9	2.62	21.2	8.9	2.38	28	6.9	4.06	4	7
AA182_af	AA182	foothill	High Tatras	VT)	220.88	170.78	4.64	2.28	2.04	2.27	1.23	1.85	48.6	16.3	2.98	27.8	8.7	3.2	2	6
AA182_ac	AA182	foothill	High Tatras	VT)	302.66	178.7	6.42	2.77	2.32	2.58	1.65	1.56	44.2	14	3.16	51.7	16.1	3.21	4	3
AA182_at	AA182	foothill	High Tatras	VT)	334.69	189.6	7.66	3.84	1.99	2.98	1.47	2.03	55.3	7.6	7.28	26.5	9.7	2.73	2	6
AA182_ah	AA182	foothill	High Tatras	VT)	294.82	232.17	4.52	2.8	1.61	2.54	1.27	2	36.2	9.4	3.85	28.8	10.4	2.77	3	4
AA182_ag	AA182	foothill	High Tatras	VT)	312.96	234.03	4.65	2.87	1.62	2.07	1.28	1.62	51.9	7.7	6.74	48.6	11	4.42	2	4
AA182_ak	AA182	foothill	High Tatras	VT)	362.52	262.71	5.27	2.53	2.08	2.68	1.5	1.79	27.6	13.7	2.01	32.1	9.4	3.41	3	4
AA182_ar	AA182	foothill	High Tatras	VT)	341.12	271.14	6.23	3.44	1.81	3.01	1.67	1.8	50.9	10.4	4.89	42.7	13.5	3.16	6	5
AA182_aj	AA182	foothill	High Tatras	VT)	314.87	276.74	5.31	3.05	1.74	2.67	1.52	1.76	42.9	10.4	4.13	29.2	7	4.17	3	3
AA182_al	AA182	foothill	High Tatras	VT)	NA	NA	5.16	2.68	1.93	2.61	1.41	1.85	29.1	11.5	2.53	29	10	2.9	3	3
AA182_ad	AA182	foothill	High Tatras	VT)	NA	NA	5.93	3.34	1.78	2.3	1.38	1.67	39.1	16.3	2.4	46.8	15.4	3.04	3	5
AA183_at	AA183	foothill	High Tatras	VT)	119.6	73.65	5.29	2.76	1.92	2.84	1.35	2.1	15.83	4.7	3.37	15.35	6.6	2.33	1	4
AA183_aq	AA183	foothill	High Tatras	VT)	141.51	87.2	6.39	3.66	1.75	3.03	1.61	1.88	17.9	4	4.48	18.7	4.9	3.82	2	6
AA183_ac	AA183	foothill	High Tatras	VT)	221.43	108.66	6.81	3.82	1.78	3.05	1.42	2.15	24.3	9.6	2.53	21.1	6.2	3.4	3	6
AA183_as	AA183	foothill	High Tatras	VT)	134.35	127.46	6.69	3.69	1.81	2.46	1.55	1.59	29.7	10.6	2.8	26.8	10.2	2.63	3	5
AA183_aj	AA183	foothill	High Tatras	VT)	299.14	152.48	6.36	2.89	2.2	3.26	1.29	2.53	22.5	8.5	2.65	21.4	8.8	2.43	3	5
AA183_al	AA183	foothill	High Tatras	VT)	221.93	159.02	6.78	3.57	1.9	3.18	1.74	1.83	24.2	7.1	3.41	20.6	6.1	3.38	4	5
AA183_ak	AA183	foothill	High Tatras	VT)	276.43	171.77	7.59	3.5	2.17	3.36	1.62	2.07	40.6	16.4	2.48	25.6	8.1	3.16	3	3
AA183_ab	AA183	foothill	High Tatras	VT)	240.45	172.59	5.89	3.08	1.91	2.76	1.4	1.97	40.9	9.8	4.17	37.1	12.1	3.07	5	6
AA183_ar	AA183	foothill	High Tatras	VT)	247.63	182.96	6.44	3.18	2.03	2.6	1.65	1.58	15.9	6.7	2.37	24.2	6.6	3.67	4	6
AA183_an	AA183	foothill	High Tatras	VT)	258.54	192.9	6.94	3.54	1.96	3.04	1.65	1.84	24.2	10.3	2.35	21.9	8.3	2.64	3	5
AA183_ag	AA183	foothill	High Tatras	VT)	271.33	193.7	6.28	3.09	2.03	2.65	1.44	1.84	31.4	6.8	4.62	46.4	5.7	8.14	2	3
AA183_ad	AA183	foothill	High Tatras	VT)	258.02	210.1	6.55	3.54	1.85	2.64	1.45	1.82	32	12.2	2.62	25.5	7.5	3.4	4	8
AA183_aa	AA183	foothill	High Tatras	VT)	368.53	216.54	6.65	3.11	2.14	2.72	1.27	2.14	42.8	9.9	4.32	29.3	5.9	4.97	4	5
AA183_ae	AA183	foothill	High Tatras	VT)	263.7	218.26	6.16	3.23	1.91	2.44	1.03	2.37	40.5	11.1	3.65	69.7	8	8.71	3	11
AA183_ai	AA183	foothill	High Tatras	VT)	328.42	218.55	5.86	2.99	1.96	2.9	1.49	1.95	26.7	11.5	2.32	30.5	9.6	3.18	5	6
AA183_af	AA183	foothill	High Tatras	VT)	338.69	223.59	6.29	2.9	2.17	2.59	1.42	1.82	33.3	6.9	4.83	47.2	6	7.87	2	3
AA183_am	AA183	foothill	High Tatras	VT)	291.59	237.64	6.72	3.17	2.12	2.75	1.54	1.79	21.7	3.3	6.58	20.5	5.9	3.47	7	4
AA183_ah	AA183	foothill	High Tatras	VT)	296.35	243.61	6.54	3.1	2.11	2.94	1.3	2.26	29	9.9	2.93	36.3	7.5	4.84	6	7
AA183_ap	AA183	foothill	High Tatras	VT)	297.13	283.63	6.19	3.32	1.86	3.08	1.73	1.78	54.1	18.2	2.97	30.7	7.4	4.15	3	6
AA183_ao	AA183	foothill	High Tatras	VT)	406.69	288.06	6.59	3.44	1.92	2.67	1.39	1.92	43.4	14.2	3.06	45.1	8.8	5.13	5	8
AA184_al	AA184	foothill	High Tatras	VT)	214.01	86.96	5.83	2.91	2	2.4	1.15	2.09	25.8	8.7	2.97	20.2	5.6	3.61	3	4
AA184_am	AA184	foothill	High Tatras	VT)	200.69	95.46	6.22	3.12	1.99	2.55	0.99	2.58	64.1	17.4	3.68	37.7	7.8	4.83	3	5
AA184_aq	AA184	foothill	High Tatras	VT)	151.39	100.71	6.14	3.12	1.97	2.43	1.33	1.83	22.6	8	2.83	39.3	9.3	4.23	2	6
AA184_ac	AA184	foothill	High Tatras	VT)	208.28	119.34	5.26	2.76	1.91	2.43	1.47	1.65	22.2	8	2.78	33.9	6.3	5.38	3	4
AA184_aj	AA184	foothill	High Tatras	VT)	186.13	127.78	5.88	3.86	1.52	2.7	1.46	1.85	41.7	5.9	7.07	26	13.2	1.97	1	3
AA184_ar	AA184	foothill	High Tatras	VT)	162.07	142.92	5.34	2.4	2.23	1.91	0.98	1.95	35	10.3	3.4	43.5	10.1	4.31	3	3
AA184_aa	AA184	foothill	High Tatras	VT)	255.04	146.5	6.13	3.7	1.66	3.06	1.56	1.96	53.6	8.8	6.09	53.3	14.6	3.65	2	4
AA184_ah	AA184	foothill	High Tatras	VT)	222.13	150.06	5.46	2.63	2.08	2.35	1.31	1.79	69.5	10.6	6.56	54.1	11.6	4.66	1	3
AA184_ai	AA184	foothill	High Tatras	VT)	242.4	154.79	5.74	2.98	1.93	2.57	1.13	2.27	43.3	11.3	3.83	40.7	13.8	2.95	3	3
AA184_ak	AA184	foothill	High Tatras	VT)	206.28	155.18	5.36	2.51	2.14	2.18	1.16	1.88	41.2	6.8	6.06	23.9	6.2	3.85	3	5
AA184_ab	AA184	foothill	High Tatras	VT)	286.32	193.21	4.41	2.84	1.55	1.99	1.1	1.81	26.9	5.7	4.72	25	8.8	2.84	1	3
AA184_af	AA184	foothill	High Tatras	VT)	223.15	193.83	4.5	2.65	1.7	2.26	1.19	1.9	52	17.2	3.02	29.2	9.8	2.98	2	3
AA184_an	AA184	foothill	High Tatras	VT)	287.52	195.02	6.26	3.92	1.6	2.38	1.1	2.16	61.7	12.1	5.1	42.2	10.6	3.98	3	6
AA184_as	AA184	foothill	High Tatras	VT)	281.48	203.57	4.35	2.26	1.92	2.12	0.99	2.14	33.3	12.1	2.75	29.8	8.1	3.68	2	2
AA184_ao	AA184	foothill	High Tatras	VT)	298.46	246.2	6.15	2.86	2.15	2.79	1.22	2.29	64.4	6.9	9.33	42.8	14	3.06	3	4
AA184_at	AA184	foothill	High Tatras	VT)	347.33	269.24	4.79	2.05	2.34	1.62	0.66	2.45	63.1	15.3	4.12	32.3	5.4	5.98	2	2
AA184_ag	AA184	foothill	High Tatras	VT)	436.64	325.24	5.05	2.72	1.86	2.48	1.44	1.72	91.3	11.1	8.23	65	23.1	2.81	3	3
AA184_ae	AA184	foothill	High Tatras	VT)	201.92	NA	5.28	2.95	1.79	2.44	0.92	2.65	25.4	6.7	3.79	27.2	7.3	3.73	2	6
AA184_ad	AA184	foothill	High Tatras	VT)	209.95	NA	6.3	3.19	1.97	2.42	1.36	1.78	27.8	12.1	2.3	38	8.6	4.42	3	3
AA208_o	AA208	foothill	High Tatras	VT)	98.11	63.42	4.59	2.06	2.23	1.97	0.91	2.16	10.5	2.3	4.57	14.5	4.6	3.15	2	5
AA208_ac	AA208	foothill	High Tatras	VT)	140.32	66.12	4.59	2.1	2.19	2.37	0.89	2.66	10.67	4.91	2.17	14.09	5.65	2.49	2	5
AA208_s	AA208	foothill	High Tatras	VT)	195.45	74.77	5.14	2.71	1.9	1.91	1.21	1.58	13.1	3.4	3.85	15.8	5.5	2.87	1	2
AA208_aa	AA208	foothill	High Tatras	VT)	179.63	81.01	5.42	3.11	1.74	1.89	0.85	2.22	17.37	4.32	4.02	15.5	6.58	2.36	2	3
AA208_ab	AA208	foothill	High Tatras	VT)	93.54	83.73	5.69	2.54	2.24	2.45	1.18	2.08	7.63	2.64	2.89	10.5	3.94	2.66	2	3
AA208_ao	AA208	foothill	High Tatras	VT)	115.06	94.45	4.34	2.1	2.07	1.86	0.67	2.78	18.04	5.77	3.13	19.06	8.01	2.38	1	3
AA208_r	AA208	foothill	High Tatras	VT)	123.09	99.72	5.8	3.73	1.55	2.22	1.22	1.82	12.3	2.9	4.24	20.7	5.3	3.91	1	5
AA208_e	AA208	foothill	High Tatras	VT)	163.27	105.48	5.68	3.01	1.89	2.27	1.4	1.62	19.8	6.6	3	19.2	5.9	3.25	2	4
AA208_ad	AA208	foothill	High Tatras	VT)	133.22	113.19	6.1	3.53	1.73	2.2	1.3	1.69	7.05	3.39	2.08	10.6	4.5	2.36	2	5
AA208_ap	AA208	foothill	High Tatras	VT)	263.82	113.5	4.88	1.99	2.45	1.88	0.68	2.76	19.53	4.87	4.01	34.44	6.88	5.01	2	6
AA208_j	AA208	foothill	High Tatras	VT)	134.11	119.1	4.73	2.35	2.01	2.18	1.28	1.7	16.3	3.6	4.53	14.7	6.1	2.41	1	4
AA208_aj	AA208	foothill	High Tatras	VT)	220.53	119.67	3.29	1.91	1.72	1.87	0.75	2.49	15.23	3.74	4.07	20.54	4.71	4.36	3	3
AA208_ah	AA208	foothill	High Tatras	VT)	227.25	123.72	2.52	1.95	1.29	1.42	0.54	2.63	18	4.18	4.31	20.01	6.06	3.3	1	4
AA208_ak	AA208	foothill	High Tatras	VT)	201.06	128.52	6.04	2.5	2.42	2.73	1.18	2.31	18.14	2.83	6.41	23.97	5.5	4.36	1	4
AA208_an	AA208	foothill	High Tatras	VT)	206.63	129.91	3.5	1.38	2.54	1.99	0.69	2.88	24.14	5.51	4.38	24.26	5.34	4.54	1	3
AA208_k	AA208	foothill	High Tatras	VT)	252.12	138.97	5.23	3.54	1.48	2.42	1.53	1.58	25.4	9.6	2.65	19.4	5	3.88	3	3
AA208_p	AA208	foothill	High Tatras	VT)	208.35	141.23	6.31	3.55	1.78	2.46	1.27	1.94	15.8	6.5	2.43	13.5	3.7	3.65	2	4
AA208_i	AA208	foothill	High Tatras	VT)	195.19	141.78	5.83	3.31	1.76	2.47	0.93	2.66	13.5	2.5	5.4	10.1	4.1	2.46	1	4
AA208_c	AA208	foothill	High Tatras	VT)	195.38	146.1	5.5	3.18	1.73	2.52	1.45	1.74	42.2	11.7	3.61	36.3	8.6	4.22	2	5
AA208_f	AA208	foothill	High Tatras	VT)	163.8	147.12	6.09	3.59	1.7	2.2	1.21	1.82	26.3	5.7	4.61	23.1	7.4	3.12	2	4
AA208_ae	AA208	foothill	High Tatras	VT)	193.06	148.27	5.05	3.1	1.63	2.02	0.68	2.97	9.96	2.98	3.34	11.06	3.65	3.03	1	5
AA208_h	AA208	foothill	High Tatras	VT)	185.87	148.35	5.37	3.19	1.68	2.67	1.59	1.68	35.7	10.3	3.47	30	10.6	2.83	2	5
AA208_ai	AA208	foothill	High Tatras	VT)	242.61	152.4	4.48	2.68	1.67	1.51	0.8	1.89	21.68	3.25	6.67	26.18	7	3.74	3	4
AA208_l	AA208	foothill	High Tatras	VT)	189.85	153.87	6.91	3.19	2.17	3.14	1.36	2.31	19.9	5.2	3.83	22.5	8.1	2.78	2	4
AA208_m	AA208	foothill	High Tatras	VT)	234.57	172.49	6.24	3.52	1.77	2.75	1.45	1.9	25	4	6.25	28.1	7.5	3.75	2	4
AA208_q	AA208	foothill	High Tatras	VT)	206.78	177.99	5.67	3.23	1.76	2.27	1.11	2.05	16.8	5	3.36	19.6	4.6	4.26	2	5
AA208_ag	AA208	foothill	High Tatras	VT)	273.99	180.02	4.29	2.48	1.73	1.72	0.88	1.95	8.21	2.54	3.23	NA	NA	NA	1	NA
AA208_a	AA208	foothill	High Tatras	VT)	245.55	180.71	6.38	3.74	1.71	2.72	1.58	1.72	21.8	6.6	3.3	19.5	5.7	3.42	3	6
AA208_am	AA208	foothill	High Tatras	VT)	280.96	188.01	3.65	1.88	1.94	1.67	0.74	2.26	10.82	2.05	5.28	27.82	9.04	3.08	1	3
AA208_n	AA208	foothill	High Tatras	VT)	263.13	188.7	4.89	3.05	1.6	2.59	1.3	1.99	19.9	7.1	2.8	30.6	9.8	3.12	3	5
AA208_b	AA208	foothill	High Tatras	VT)	231.9	189.57	6.27	2.75	2.28	2.91	1.56	1.87	31.1	7.2	4.32	22.5	7.1	3.17	2	4
AA208_af	AA208	foothill	High Tatras	VT)	243.53	197.5	5.02	2.25	2.23	2.18	0.76	2.87	29.79	5.4	5.52	42.3	9.83	4.3	1	4
AA208_g	AA208	foothill	High Tatras	VT)	296.17	202.04	7.42	4.39	1.69	3.13	1.64	1.91	26.3	9	2.92	27.9	8.2	3.4	3	6
AA208_as	AA208	foothill	High Tatras	VT)	311.58	222.81	5.26	2.08	2.53	2	1.15	1.74	35.46	10.05	3.53	28.47	6.88	4.14	3	3
AA208_aq	AA208	foothill	High Tatras	VT)	374.9	227.47	4.86	2.35	2.07	1.82	0.77	2.36	31.87	7.67	4.16	52.33	9.9	5.29	4	5
AA208_ar	AA208	foothill	High Tatras	VT)	403.25	245.56	5.33	2.87	1.86	1.05	0.86	1.22	15.56	6.43	2.42	28.37	7.58	3.74	2	2
AA208_d	AA208	foothill	High Tatras	VT)	NA	NA	4.59	2.62	1.75	1.95	1.1	1.77	16.5	2.9	5.69	15	4.7	3.19	1	5
AA208_t	AA208	foothill	High Tatras	VT)	111.33	NA	5.6	2.65	2.11	2.83	1.48	1.91	16.1	4.5	3.58	20.7	5.1	4.06	2	4
AA220_r	AA220	foothill	Rodna	RD)	239.29	76.08	3.5	1.58	2.22	1.62	0.71	2.28	10.92	1.42	7.69	47.64	5.84	8.16	1	2
AA220_t	AA220	foothill	Rodna	RD)	265.88	105.19	5.21	2.74	1.9	2.15	0.8	2.69	31.01	7.93	3.91	38.81	9.07	4.28	4	3
AA220_f	AA220	foothill	Rodna	RD)	403.65	116.85	5.19	2.65	1.96	2.45	0.93	2.63	10.74	1.84	5.84	19.37	2.31	8.39	1	3
AA220_d	AA220	foothill	Rodna	RD)	259.21	144.09	4.24	2.76	1.54	2.5	0.96	2.6	4.86	1.19	4.08	17.35	2.94	5.9	1	2
AA220_a	AA220	foothill	Rodna	RD)	387.33	146.67	5.5	3.26	1.69	2.68	0.99	2.71	20.18	1.83	11.03	49.48	15.45	3.2	1	4
AA220_e	AA220	foothill	Rodna	RD)	320.11	147.43	6.37	2.62	2.43	1.44	0.54	2.67	33.87	5.85	5.79	45.37	6.34	7.16	3	3
AA220_p	AA220	foothill	Rodna	RD)	377.48	160.8	5.96	2.8	2.13	2.57	0.8	3.21	35.32	7.99	4.42	40.56	14.67	2.76	3	2
AA220_c	AA220	foothill	Rodna	RD)	401.74	172.06	4.95	2.04	2.43	2.86	1.16	2.47	26.14	3.96	6.6	64.51	9.59	6.73	3	3
AA220_s	AA220	foothill	Rodna	RD)	369.55	179.16	5.23	2.37	2.21	1.67	0.89	1.88	11.63	1.78	6.53	19.47	4.93	3.95	1	2
AA220_b	AA220	foothill	Rodna	RD)	370.46	192.09	4.81	2.39	2.01	2.73	1.05	2.6	11.48	1.88	6.11	26.69	2.63	10.15	1	1
AA220_o	AA220	foothill	Rodna	RD)	330.52	193.73	4.78	2.21	2.16	2.49	1.61	1.55	32.83	5.42	6.06	53.2	9.53	5.58	1	2
AA220_g	AA220	foothill	Rodna	RD)	457.81	239.67	4.1	2.43	1.69	2.66	1.12	2.38	36.23	9.84	3.68	41.16	3.88	10.61	3	1
AA226_p	AA226	foothill	Western Tatras	ZT)	121.79	69.25	5.85	3.63	1.61	1.84	1.03	1.79	15.2	7.1	2.14	32.5	9.1	3.57	2	4
AA226_o	AA226	foothill	Western Tatras	ZT)	239.11	180.79	NA	NA	NA	2.4	1.08	2.22	34.5	14.2	2.43	45.7	10.1	4.52	2	4
AA226_e	AA226	foothill	Western Tatras	ZT)	265.97	213.14	3.39	1.21	2.8	2.23	0.92	2.42	20.3	6.1	3.33	35.5	10.1	3.51	2	1
AA226_l	AA226	foothill	Western Tatras	ZT)	455.79	273.39	4.05	1.82	2.23	2.72	1.34	2.03	21.3	7.1	3	26.4	11.2	2.36	4	4
AA226_c	AA226	foothill	Western Tatras	ZT)	NA	NA	4.71	2.43	1.94	1.85	0.9	2.06	18.3	5.1	3.59	28.4	11.2	2.54	1	2
AA226_b	AA226	foothill	Western Tatras	ZT)	NA	NA	6.35	3.69	1.72	2.13	1.03	2.07	18.3	7.1	2.58	16.2	6.1	2.66	2	3
AA226_h	AA226	foothill	Western Tatras	ZT)	NA	NA	5.03	2.27	2.22	2.47	1.1	2.25	40.6	13.2	3.08	45.7	15.2	3.01	2	3
AA226_i	AA226	foothill	Western Tatras	ZT)	NA	NA	5.35	2.97	1.8	2.28	1.17	1.95	13.2	4.1	3.22	16.2	5.1	3.18	3	3
AA226_k	AA226	foothill	Western Tatras	ZT)	NA	NA	5.5	3.36	1.64	2.35	1.2	1.96	18.3	3	6.1	27.4	8.1	3.38	1	2
AA226_g	AA226	foothill	Western Tatras	ZT)	NA	NA	5.57	2.54	2.19	2.84	1.29	2.2	29.4	10.1	2.91	36.5	10.1	3.61	4	7
AA226_f	AA226	foothill	Western Tatras	ZT)	NA	NA	5.79	2.7	2.14	2.62	1.39	1.88	22.3	6.1	3.66	32.5	8.1	4.01	2	4
AA226_m	AA226	foothill	Western Tatras	ZT)	NA	NA	4.87	2.71	1.8	2.86	1.43	2	41.6	15.2	2.74	64.9	15.2	4.27	5	7
AA229_b	AA229	foothill	Western Tatras	ZT)	119.26	83.06	6.46	3.03	2.13	1.39	0.64	2.17	14.41	5.9	2.44	19.85	6.46	3.07	2	6
AA229_e	AA229	foothill	Western Tatras	ZT)	188.58	84.77	2.71	1.33	2.04	2.34	0.92	2.54	32.99	11.88	2.78	37.8	10.98	3.44	2	4
AA229_m	AA229	foothill	Western Tatras	ZT)	174.17	95.47	5.13	2.54	2.02	2.44	1.11	2.2	18.85	8.81	2.14	14.02	4.17	3.36	2	3
AA229_p	AA229	foothill	Western Tatras	ZT)	236.82	160.14	3.35	1.43	2.34	1.56	0.57	2.74	19.34	8.54	2.26	29.08	10.97	2.65	4	4
AA229_c	AA229	foothill	Western Tatras	ZT)	240.93	170.51	5.33	2.61	2.04	1.93	0.84	2.3	28.84	8.72	3.31	29.9	10.69	2.8	2	4
AA229_l	AA229	foothill	Western Tatras	ZT)	229.47	173.5	4.3	1.7	2.53	2.16	0.95	2.27	34.23	14.21	2.41	26.98	9.12	2.96	3	4
AA229_j	AA229	foothill	Western Tatras	ZT)	269.87	173.99	4.36	1.73	2.52	2.64	1.09	2.42	48.56	7.57	6.41	64.82	13.88	4.67	1	2
AA229_a	AA229	foothill	Western Tatras	ZT)	270.83	179.09	NA	NA	NA	1.97	0.91	2.16	24.17	8.66	2.79	36.13	11.29	3.2	3	3
AA229_g	AA229	foothill	Western Tatras	ZT)	341.91	225.17	3.74	1.76	2.13	2.64	0.98	2.69	28.29	10.92	2.59	41.43	10.45	3.96	4	4
AA229_d	AA229	foothill	Western Tatras	ZT)	333.56	232.41	3.39	1.62	2.09	2.15	0.87	2.47	44.14	8.76	5.04	39.57	13.48	2.94	3	4
AA229_f	AA229	foothill	Western Tatras	ZT)	333.79	251.23	3.79	1.72	2.2	1.77	0.8	2.21	42.99	11.06	3.89	46.96	13.18	3.56	2	3
AA229_k	AA229	foothill	Western Tatras	ZT)	296.9	252.9	3.95	1.64	2.41	2.4	0.97	2.47	25.25	7.97	3.17	57.15	7.71	7.41	3	6
AA229_o	AA229	foothill	Western Tatras	ZT)	417.14	269.36	4.62	2.44	1.89	2.31	1.07	2.16	29.83	10.87	2.74	106.01	16.97	6.25	4	4
AA229_i	AA229	foothill	Western Tatras	ZT)	415.49	324.46	5.67	2.85	1.99	2.63	0.98	2.68	13.01	3.71	3.51	40.37	10.33	3.91	2	5
AA229_n	AA229	foothill	Western Tatras	ZT)	168.55	NA	5.34	2.29	2.33	2.56	1.02	2.51	39.55	15.06	2.63	44.25	10.11	4.38	1	4
AA234_h	AA234	foothill	Western Tatras	ZT)	119.45	84.76	5.78	2.87	2.01	2.22	0.87	2.55	15.25	5.78	2.64	32.83	10.06	3.26	2	5
AA234_p	AA234	foothill	Western Tatras	ZT)	154.59	91.31	6.43	3.53	1.82	2.64	1.18	2.24	20.08	7.24	2.77	53.66	14.11	3.8	2	6
AA234_e	AA234	foothill	Western Tatras	ZT)	229.71	112.89	5	2.94	1.7	2.24	0.8	2.8	28.3	6.78	4.17	35.85	8.3	4.32	2	6
AA234_s	AA234	foothill	Western Tatras	ZT)	182.29	116.15	6.35	3.39	1.87	2.43	1.02	2.38	15.18	5.12	2.96	35.59	6.77	5.26	3	4
AA234_b	AA234	foothill	Western Tatras	ZT)	170.17	120.8	6.33	2.85	2.22	2.69	1	2.69	29.22	13.97	2.09	48.33	14.07	3.43	4	6
AA234_q	AA234	foothill	Western Tatras	ZT)	260.8	125.17	5.11	3.01	1.7	2.36	1.06	2.23	13.19	4.57	2.89	21.56	7.11	3.03	2	5
AA234_l	AA234	foothill	Western Tatras	ZT)	326.09	130.85	5.95	3.01	1.98	1.92	1.06	1.81	25.35	4.19	6.05	47.63	12.68	3.76	1	7
AA234_c	AA234	foothill	Western Tatras	ZT)	192.19	134.36	4.37	2.09	2.09	2.8	0.99	2.83	18.13	5.08	3.57	38.26	8.89	4.3	2	2
AA234_i	AA234	foothill	Western Tatras	ZT)	185.05	140.92	7.91	4.66	1.7	2.94	1.6	1.84	21.3	6.1	3.49	56.11	13.85	4.05	1	5
AA234_f	AA234	foothill	Western Tatras	ZT)	279.02	156.3	5.92	3.07	1.93	2.21	0.89	2.48	17.53	7.08	2.48	33.4	5.98	5.59	1	5
AA234_a	AA234	foothill	Western Tatras	ZT)	362.44	164.52	7.62	3.79	2.01	2.75	1.26	2.18	43.85	7.04	6.23	48.86	14.11	3.46	2	6
AA234_m	AA234	foothill	Western Tatras	ZT)	352.87	179.74	6.24	3.2	1.95	2.78	1.14	2.44	24.11	6.77	3.56	47.82	11.21	4.27	2	5
AA234_j	AA234	foothill	Western Tatras	ZT)	304.18	182.72	5.99	3.25	1.84	2.97	1.52	1.95	31.3	8.77	3.57	52.42	18.3	2.86	1	5
AA234_t	AA234	foothill	Western Tatras	ZT)	284.22	206.67	NA	NA	NA	2.75	1.32	2.08	14.61	3.18	4.59	43.57	7.77	5.61	2	5
AA234_r	AA234	foothill	Western Tatras	ZT)	290.47	238.46	6.57	4.21	1.56	2.77	1.21	2.29	19.7	4.51	4.37	32.83	12.76	2.57	2	2
AA234_k	AA234	foothill	Western Tatras	ZT)	256.68	247.22	5.79	3.43	1.69	2.22	0.88	2.52	21.42	4.85	4.42	46.53	11.86	3.92	1	4
AA234_g	AA234	foothill	Western Tatras	ZT)	428.26	279.29	5.66	3.28	1.73	2	1.16	1.72	20.83	7.5	2.78	50.98	7.5	6.8	2	7
AA234_n	AA234	foothill	Western Tatras	ZT)	460.12	359.46	6.38	2.93	2.18	3.04	1.19	2.55	20.1	6.77	2.97	68.66	9.22	7.45	2	5
AA234_o	AA234	foothill	Western Tatras	ZT)	NA	NA	6.18	2.95	2.09	2.87	1.43	2.01	17.81	5.94	3	51.32	9.17	5.6	1	7
AA236_i	AA236	foothill	High Tatras	VT)	153.44	54.07	4.64	2.42	1.92	1.67	0.95	1.76	14.87	3.83	3.88	26.15	6.07	4.31	2	2
AA236_h	AA236	foothill	High Tatras	VT)	105.63	93.95	5.48	2.47	2.22	2.59	1.42	1.82	14.85	3.66	4.06	34.86	9.07	3.84	1	3
AA236_a	AA236	foothill	High Tatras	VT)	167.55	95.56	5.99	2.82	2.12	2.49	0.85	2.93	30.06	4.97	6.05	23.31	6.32	3.69	1	6
AA236_f	AA236	foothill	High Tatras	VT)	119.59	96.4	6	2.76	2.17	2.03	0.54	3.76	30.63	7.82	3.92	33.36	9.14	3.65	2	5
AA236_n	AA236	foothill	High Tatras	VT)	207.31	103.16	4.15	2.44	1.7	1.84	0.8	2.3	15.2	2.58	5.89	28.94	4.98	5.81	1	3
AA236_t	AA236	foothill	High Tatras	VT)	224.57	103.89	6.36	2.89	2.2	2.3	0.92	2.5	19.18	1.09	17.6	30.46	6.29	4.84	1	6
AA236_m	AA236	foothill	High Tatras	VT)	203.72	116.37	4.51	2.2	2.05	1.73	0.72	2.4	27.98	7.28	3.84	36.93	9.96	3.71	3	4
AA236_b	AA236	foothill	High Tatras	VT)	399.2	126.47	6.77	3.17	2.14	2.33	0.97	2.4	22.45	3.26	6.89	53.29	6.97	7.65	1	5
AA236_q	AA236	foothill	High Tatras	VT)	176.76	141.79	5.98	2.69	2.22	2.02	0.89	2.27	18.91	7.64	2.48	19.86	7.27	2.73	3	8
AA236_j	AA236	foothill	High Tatras	VT)	178.66	159.89	5.37	2.61	2.06	2.18	0.74	2.95	18.91	6	3.15	23.83	7.9	3.02	4	8
AA236_d	AA236	foothill	High Tatras	VT)	277.51	162.09	5.96	3.12	1.91	2.4	1.3	1.85	60.83	14.92	4.08	62.26	16.78	3.71	3	5
AA236_o	AA236	foothill	High Tatras	VT)	215.78	168.15	5.21	3.1	1.68	2	0.88	2.27	24.97	8.98	2.78	22.37	7.79	2.87	2	3
AA236_l	AA236	foothill	High Tatras	VT)	226.86	172	5.3	2.27	2.33	2.23	1.03	2.17	38.29	9.26	4.13	47.02	11.43	4.11	2	7
AA236_s	AA236	foothill	High Tatras	VT)	349.21	199.45	6.79	4.09	1.66	2.67	0.98	2.72	34.3	4.69	7.31	31.04	7.72	4.02	3	6
AA236_p	AA236	foothill	High Tatras	VT)	322.84	206.39	5.49	2.53	2.17	2.23	1.01	2.21	16.77	5.12	3.28	38.96	13.88	2.81	2	5
AA236_g	AA236	foothill	High Tatras	VT)	300.13	225.7	5.17	2.57	2.01	2.73	1.21	2.26	50.05	10.38	4.82	57.96	12.76	4.54	3	4
AA236_r	AA236	foothill	High Tatras	VT)	354.45	238.11	5.09	2.54	2	1.43	0.68	2.1	34.12	4.6	7.42	37.72	8.32	4.53	2	6
AA236_c	AA236	foothill	High Tatras	VT)	364.46	268.88	5.59	2.96	1.89	1.82	0.83	2.19	48.81	9.84	4.96	70.78	12.8	5.53	3	6
AA236_k	AA236	foothill	High Tatras	VT)	615.15	410.39	4.97	2.94	1.69	1.79	0.73	2.45	35.47	12.28	2.89	57.59	9.59	6.01	2	6
AA242_e	AA242	foothill	Western Tatras	ZT)	81.32	63.57	5.18	2.81	1.84	2.05	1.06	1.93	10.8	3.3	3.27	16.1	6.4	2.52	2	2
AA242_k	AA242	foothill	Western Tatras	ZT)	205.9	80.48	5.14	3.2	1.61	2.43	1.26	1.93	13.6	6.9	1.97	28	7.3	3.84	3	4
AA242_d	AA242	foothill	Western Tatras	ZT)	249.58	106.2	6.12	2.82	2.17	2.64	1.25	2.11	28.6	7.9	3.62	34.6	8.5	4.07	3	3
AA242_f	AA242	foothill	Western Tatras	ZT)	167.4	106.91	5.92	3.16	1.87	2.29	1.45	1.58	27.3	9.3	2.94	27.4	6.8	4.03	2	3
AA242_j	AA242	foothill	Western Tatras	ZT)	255.51	112.74	5.15	2.77	1.86	2.06	1.16	1.78	18.5	7.9	2.34	22.7	9.8	2.32	2	4
AA242_q	AA242	foothill	Western Tatras	ZT)	227.14	113.34	5.94	2.97	2	2.14	1.02	2.1	37.4	8.4	4.45	44.9	9.5	4.73	4	4
AA242_b	AA242	foothill	Western Tatras	ZT)	207.41	117.5	5.67	2.26	2.51	2.41	1.04	2.32	14.6	6.1	2.39	22	7.7	2.86	2	3
AA242_l	AA242	foothill	Western Tatras	ZT)	151.52	133.01	6.16	3.4	1.81	2.79	1.46	1.91	20.5	6.3	3.25	21.2	7.5	2.83	3	3
AA242_c	AA242	foothill	Western Tatras	ZT)	291.43	134.38	6.87	2.88	2.39	3.08	1.46	2.11	36.2	8	4.53	60.6	13.9	4.36	2	4
AA242_i	AA242	foothill	Western Tatras	ZT)	188.71	144.54	4.97	2.73	1.82	2.05	1.02	2.01	13.8	4.5	3.07	26.8	5.8	4.62	3	3
AA242_h	AA242	foothill	Western Tatras	ZT)	264.02	146.55	5.55	2.47	2.25	2.23	1.08	2.06	23.3	9.6	2.43	33.9	7.6	4.46	2	2
AA242_s	AA242	foothill	Western Tatras	ZT)	210.76	148.21	5.15	2.97	1.73	2.76	1.36	2.03	11.7	6.6	1.77	45.1	9.9	4.56	2	5
AA242_r	AA242	foothill	Western Tatras	ZT)	261.2	151.36	6.21	2.7	2.3	2.64	1.03	2.56	35.9	8.2	4.38	55.7	9.4	5.93	3	4
AA242_t	AA242	foothill	Western Tatras	ZT)	222.76	157.52	5.58	2.67	2.09	2.58	1.12	2.3	21.43	6.3	3.4	37.2	8.2	4.54	2	4
AA242_n	AA242	foothill	Western Tatras	ZT)	256.83	161.89	6.08	2.69	2.26	2.52	0.98	2.57	31.1	7.2	4.32	16.4	7.2	2.28	4	4
AA242_g	AA242	foothill	Western Tatras	ZT)	227.42	176.88	5.64	2.44	2.31	2.25	0.9	2.5	47.3	7.7	6.14	70.5	16	4.41	3	8
AA242_m	AA242	foothill	Western Tatras	ZT)	403.29	185.61	6.56	3.45	1.9	2.75	1.6	1.72	19.4	7.8	2.49	54.1	10.5	5.15	3	6
AA242_a	AA242	foothill	Western Tatras	ZT)	264.65	189.98	5.66	2.91	1.95	2.8	1.45	1.93	35.3	10	3.53	54.6	11	4.96	3	3
AA242_o	AA242	foothill	Western Tatras	ZT)	377.11	314.19	7.81	4.16	1.88	2.45	1.21	2.02	55.6	10.5	5.3	31.5	5	6.3	3	3
AA242_p	AA242	foothill	Western Tatras	ZT)	93.79	NA	6.53	2.97	2.2	2.27	1.08	2.1	27.9	9.4	2.97	37.7	8.9	4.24	3	4
AA244_f	AA244	foothill	High Tatras	VT)	95.15	58.67	3.17	1.08	2.94	1.96	0.85	2.31	5.53	1.13	4.89	9.91	3.55	2.79	2	5
AA244_k	AA244	foothill	High Tatras	VT)	101.71	60.96	NA	NA	NA	1.94	1.04	1.87	8.02	1.9	4.22	13.66	4.52	3.02	3	5
AA244_j	AA244	foothill	High Tatras	VT)	127.67	75.48	2.59	1.25	2.07	1.77	1	1.77	4.27	1.28	3.34	8.46	3.07	2.76	2	5
AA244_g	AA244	foothill	High Tatras	VT)	191.52	75.83	3.36	1.67	2.01	2.02	0.87	2.32	12.5	3.02	4.14	11.27	3.9	2.89	2	3
AA244_d	AA244	foothill	High Tatras	VT)	236.07	75.9	3.07	1.24	2.48	1.7	0.93	1.83	14.13	3.35	4.22	14.82	4.94	3	1	3
AA244_e	AA244	foothill	High Tatras	VT)	189.86	81.04	2.89	0.93	3.11	2.27	1.09	2.08	10	2.7	3.7	11.93	4.39	2.72	4	2
AA244_b	AA244	foothill	High Tatras	VT)	231.74	81.07	4.29	2.12	2.02	2.23	1.16	1.92	11.89	2.24	5.31	21.22	7.41	2.86	1	6
AA244_c	AA244	foothill	High Tatras	VT)	185.87	82.68	3.39	1.36	2.49	1.99	0.72	2.76	10.02	1.42	7.06	15.09	4.26	3.54	1	4
AA244_i	AA244	foothill	High Tatras	VT)	161.4	112.86	3.26	1.39	2.35	2.01	0.89	2.26	11.9	3.41	3.49	21.97	6.72	3.27	3	4
AA244_l	AA244	foothill	High Tatras	VT)	246.27	124.65	3.71	1.67	2.22	1.98	0.78	2.54	8.08	2.06	3.92	15.62	5.07	3.08	2	4
AA244_a	AA244	foothill	High Tatras	VT)	197.59	129.25	3.47	1.74	1.99	1.65	0.84	1.96	18.15	5.32	3.41	29.67	5.12	5.79	2	8
AA244_h	AA244	foothill	High Tatras	VT)	107.2	NA	3.2	1.49	2.15	1.9	0.88	2.16	8.99	6.72	1.34	28.73	2.58	11.14	3	5
AA251_ab	AA251	foothill	Fagaras	FG)	273.39	39.23	3.36	1.47	2.29	1.6	0.47	3.4	31.27	15.02	2.08	32.3	7.32	4.41	4	11
AA251_ad	AA251	foothill	Fagaras	FG)	275.66	53.48	3.55	1.58	2.25	1.35	0.49	2.76	15.63	5.99	2.61	34.6	6.11	5.66	5	2
AA251_aa	AA251	foothill	Fagaras	FG)	204.6	53.86	4.03	2.59	1.56	1.24	0.62	2	32.39	13.06	2.48	29.03	8.88	3.27	3	6
AA251_ag	AA251	foothill	Fagaras	FG)	376.5	57.41	3.69	1.79	2.06	1.67	0.51	3.27	32.87	10.01	3.28	51.94	7.1	7.32	2	3
AA251_as	AA251	foothill	Fagaras	FG)	521.64	57.71	2.84	1.39	2.04	1.15	0.55	2.09	66.16	14.09	4.7	73.53	9.35	7.86	7	9
AA251_ah	AA251	foothill	Fagaras	FG)	477.94	78.4	3.52	1.8	1.96	1.65	0.6	2.75	76.71	31.66	2.42	93.24	23.33	4	5	7
AA251_ac	AA251	foothill	Fagaras	FG)	311.8	81.19	3.49	1.93	1.81	1.39	0.61	2.28	19.46	8.27	2.35	5.38	2.78	1.94	4	4
AA251_at	AA251	foothill	Fagaras	FG)	528.64	81.54	3.39	1.78	1.9	1.83	0.79	2.32	69.45	28.81	2.41	76.52	20.66	3.7	6	8
AA251_aj	AA251	foothill	Fagaras	FG)	405.63	99.16	3.39	1.58	2.15	1.29	0.36	3.58	29.1	10.61	2.74	25.61	8.61	2.97	4	6
AA251_ao	AA251	foothill	Fagaras	FG)	567.94	101.08	2.95	1.47	2.01	1.41	0.75	1.88	20.53	7.69	2.67	29.29	6.87	4.26	4	4
AA251_ar	AA251	foothill	Fagaras	FG)	458.52	101.97	3.48	1.49	2.34	1.34	0.55	2.44	36.17	9.64	3.75	39.16	9.02	4.34	5	5
AA251_ai	AA251	foothill	Fagaras	FG)	361.15	106.52	2.72	1.53	1.78	1.26	0.37	3.41	23.99	9.14	2.62	20.61	5.6	3.68	2	6
AA251_al	AA251	foothill	Fagaras	FG)	349.52	108.44	3.16	1.47	2.15	1.41	0.49	2.88	34.83	9.64	3.61	30.09	6.86	4.39	4	7
AA251_ap	AA251	foothill	Fagaras	FG)	348.72	114.41	2.31	1.37	1.69	1	0.5	2	33.76	11.63	2.9	34.33	6.82	5.03	5	6
AA252_af	AA252	foothill	Niedere Tauern	NT)	85.36	6.77	4.76	2	2.38	2.44	1.05	2.32	7.35	1.4	5.25	22.47	4.07	5.52	1	4
AA252_aj	AA252	foothill	Niedere Tauern	NT)	147.63	11.36	5.16	2.82	1.83	1.82	1.07	1.7	20.28	3.67	5.53	19.78	3.55	5.57	1	1
AA252_ao	AA252	foothill	Niedere Tauern	NT)	159.78	11.81	4.97	2.57	1.93	1.84	0.92	2	19.64	2.03	9.67	30.72	6.21	4.95	1	3
AA252_am	AA252	foothill	Niedere Tauern	NT)	101.39	11.88	4.34	1.38	3.14	2.41	0.95	2.54	10.43	2.03	5.14	17.49	5.07	3.45	2	2
AA252_ae	AA252	foothill	Niedere Tauern	NT)	100.96	14.36	5.93	2.17	2.73	2.69	0.95	2.83	5.85	0.81	7.22	9.02	2.28	3.96	1	1
AA252_ak	AA252	foothill	Niedere Tauern	NT)	102.89	21.12	4.53	2.76	1.64	2.01	0.85	2.36	6.51	1.04	6.26	12.42	2.52	4.93	1	3
AA252_ab	AA252	foothill	Niedere Tauern	NT)	101.91	27.74	6.04	2.97	2.03	2.39	1.06	2.25	9.37	1.27	7.38	13.89	3.3	4.21	1	5
AA252_ai	AA252	foothill	Niedere Tauern	NT)	115.83	27.78	4.58	2.41	1.9	1.96	1.09	1.8	11.66	2.09	5.58	16.52	3.96	4.17	1	3
AA252_ac	AA252	foothill	Niedere Tauern	NT)	134.38	42.76	5.57	2.78	2	2.66	1.1	2.42	10.39	2.17	4.79	11.82	3.13	3.78	1	4
AA252_ap	AA252	foothill	Niedere Tauern	NT)	175.85	45.14	4.49	2.1	2.14	2.33	1.23	1.89	12.95	1.27	10.2	20.27	6.56	3.09	1	2
AA252_an	AA252	foothill	Niedere Tauern	NT)	223.14	48.69	3.68	1.85	1.99	1.33	0.68	1.96	13.44	2.85	4.72	25.73	4.13	6.23	1	4
AA252_ar	AA252	foothill	Niedere Tauern	NT)	175.24	49.68	NA	NA	NA	1.87	0.85	2.2	15.98	4.87	3.28	20.55	5.96	3.45	1	3
AA252_ag	AA252	foothill	Niedere Tauern	NT)	211.61	55.82	4.83	2.35	2.06	2.22	1.25	1.78	13.05	3.3	3.95	16.22	4.33	3.75	1	2
AA252_ah	AA252	foothill	Niedere Tauern	NT)	236.05	58.35	4.53	2.25	2.01	2.05	0.91	2.25	15.36	7.49	2.05	17.07	5.78	2.95	1	1
AA252_al	AA252	foothill	Niedere Tauern	NT)	270.19	61.3	5.21	2.68	1.94	2.21	0.89	2.48	56.01	7.99	7.01	13.7	4.38	3.13	2	4
AA252_aa	AA252	foothill	Niedere Tauern	NT)	154.71	71.04	5.27	2.54	2.07	2.02	1.03	1.96	9.14	1.4	6.53	16.05	4.46	3.6	1	4
AA252_ad	AA252	foothill	Niedere Tauern	NT)	254.24	73.11	4.13	1.87	2.21	1.53	0.97	1.58	12.69	3.95	3.21	18.24	4.75	3.84	3	4
AA252_as	AA252	foothill	Niedere Tauern	NT)	271.62	85.74	4.98	2.98	1.67	2.2	0.97	2.27	16.92	4.58	3.69	17.6	5.96	2.95	1	3
AA252_aq	AA252	foothill	Niedere Tauern	NT)	298.78	96.31	5.14	2.91	1.77	2.59	1.38	1.88	15.58	3.04	5.13	16.2	6.76	2.4	3	1
AA255_ak	AA255	foothill	Niedere Tauern	NT)	101.39	9.49	7.4	3.34	2.22	NA	NA	NA	12.7	3.4	3.74	25	9.47	2.64	1	3
AA255_ap	AA255	foothill	Niedere Tauern	NT)	119.95	12.45	7.36	3.35	2.2	3.66	1.55	2.36	20.3	5.28	3.84	61.32	11.36	5.4	2	5
AA255_ar	AA255	foothill	Niedere Tauern	NT)	134.68	12.95	5.64	2.47	2.28	2.49	1.23	2.02	16.58	6.84	2.42	46.36	10.14	4.57	3	8
AA255_an	AA255	foothill	Niedere Tauern	NT)	187.61	18.07	4.53	2.05	2.21	2.3	0.95	2.42	34.12	10.54	3.24	28.38	10.54	2.69	2	3
AA255_as	AA255	foothill	Niedere Tauern	NT)	214.18	40.48	5.86	2.6	2.25	3.15	1.25	2.52	16.56	6.56	2.52	46.24	10.92	4.23	1	5
AA255_al	AA255	foothill	Niedere Tauern	NT)	220.81	42.68	6.38	2.75	2.32	3.19	1.08	2.95	33.79	16.73	2.02	50.17	22.81	2.2	3	5
AA255_am	AA255	foothill	Niedere Tauern	NT)	291.87	54.19	6.34	2.77	2.29	2.58	1.19	2.17	53.38	10.83	4.93	46.98	14.75	3.19	1	5
AA255_af	AA255	foothill	Niedere Tauern	NT)	297.52	54.76	7.28	3.12	2.33	3.37	1.67	2.02	30.83	5.37	5.74	70.61	13.4	5.27	2	8
AA255_ao	AA255	foothill	Niedere Tauern	NT)	258.07	56.36	6.19	3.74	1.66	2.73	1.33	2.05	28.73	3.06	9.39	30.41	8.15	3.73	2	5
AA255_ab	AA255	foothill	Niedere Tauern	NT)	303.97	59.05	5.97	2.94	2.03	2.64	1.27	2.08	33	11.28	2.93	63.04	20.34	3.1	3	7
AA255_ai	AA255	foothill	Niedere Tauern	NT)	343.44	69.48	5.9	2.79	2.11	2.59	2.04	1.27	49.59	13.34	3.72	76.59	17.39	4.4	3	6
AA255_at	AA255	foothill	Niedere Tauern	NT)	336.65	79.74	6.04	2.29	2.64	2.56	1.11	2.31	38.2	6.86	5.57	45.27	13.51	3.35	1	5
AA255_ag	AA255	foothill	Niedere Tauern	NT)	359.51	83.92	6.8	3.67	1.85	3.15	1.88	1.68	41.56	7.8	5.33	61.33	15.04	4.08	3	5
AA255_aa	AA255	foothill	Niedere Tauern	NT)	386.81	89.07	5.08	2.88	1.76	2.25	0.96	2.34	33.62	11.83	2.84	37.42	15.8	2.37	3	5
AA255_ac	AA255	foothill	Niedere Tauern	NT)	433.43	91.18	5.59	2.73	2.05	2.98	1.12	2.66	44.61	14.7	3.03	39.22	12.33	3.18	2	6
AA255_aj	AA255	foothill	Niedere Tauern	NT)	391.33	93.53	5.98	2.9	2.06	2.88	1.19	2.42	36.86	10.54	3.5	44.24	10.47	4.23	5	7
AA255_aq	AA255	foothill	Niedere Tauern	NT)	347.29	108.23	6.22	2.81	2.21	2.5	0.93	2.69	32.95	6.5	5.07	56.96	16.66	3.42	2	5
AA255_ah	AA255	foothill	Niedere Tauern	NT)	498.05	114.66	5.73	2.35	2.44	2.68	1	2.68	42.52	14.07	3.02	59.23	11.28	5.25	3	4
AA255_ad	AA255	foothill	Niedere Tauern	NT)	500.63	115.66	6.1	3.07	1.99	3.38	2.22	1.52	48.65	17.57	2.77	59.34	9.82	6.04	4	5
AA255_ae	AA255	foothill	Niedere Tauern	NT)	419.43	138.85	6.24	3.01	2.07	3.17	1.48	2.14	37.03	6.1	6.07	57.66	12.18	4.73	2	10
AA304_an	AA304	foothill	Niedere Tauern	NT)	120.88	14.24	7.06	3.58	1.97	2.58	1.08	2.39	7.19	1.77	4.06	30.39	6.38	4.76	1	1
AA304_ap	AA304	foothill	Niedere Tauern	NT)	116.16	17.18	NA	NA	NA	3.14	1.15	2.73	10.79	2.54	4.25	12.68	4.97	2.55	1	1
AA304_aq	AA304	foothill	Niedere Tauern	NT)	167.19	18.54	5.7	3.03	1.88	2.59	0.95	2.73	25.81	4.84	5.33	26.62	8.21	3.24	1	1
AA304_ag	AA304	foothill	Niedere Tauern	NT)	181.43	41.38	6.51	2.53	2.57	2.5	1.29	1.94	15.3	4.92	3.11	29.35	4.82	6.09	3	4
AA304_ab	AA304	foothill	Niedere Tauern	NT)	229.08	52.87	8.76	4.29	2.04	2.8	1.08	2.59	34.21	5.27	6.49	37.72	7.66	4.92	1	2
AA304_at	AA304	foothill	Niedere Tauern	NT)	227.28	60.44	6.74	4.03	1.67	2.46	1.24	1.98	19.64	5.7	3.45	22.57	4.82	4.68	2	5
AA304_ac	AA304	foothill	Niedere Tauern	NT)	280.53	62.37	6.6	3.28	2.01	2.7	1.56	1.73	43.21	9.94	4.35	40.25	11.4	3.53	3	4
AA304_af	AA304	foothill	Niedere Tauern	NT)	250.88	72.04	8.42	3.53	2.39	2.86	1.42	2.01	35.01	12.05	2.91	24.16	8.11	2.98	3	7
AA304_am	AA304	foothill	Niedere Tauern	NT)	329.79	72.41	8.03	3.57	2.25	2.92	1.63	1.79	29.29	8.84	3.31	58.43	13.83	4.22	2	2
AA304_aj	AA304	foothill	Niedere Tauern	NT)	254.7	73.02	7.2	3.36	2.14	2.08	0.96	2.17	28.23	4.22	6.69	26.81	6.32	4.24	1	4
AA304_al	AA304	foothill	Niedere Tauern	NT)	234.51	75.57	6.97	3.64	1.91	1.71	0.97	1.76	38.41	7.33	5.24	29.26	8.5	3.44	2	7
AA304_ae	AA304	foothill	Niedere Tauern	NT)	238.2	76.78	5.96	3.81	1.56	2.2	0.97	2.27	29.66	8.36	3.55	31.55	7.29	4.33	2	3
AA304_ai	AA304	foothill	Niedere Tauern	NT)	324.94	82.05	7.38	4.59	1.61	2.72	1.33	2.05	41.98	10.07	4.17	41.22	9.72	4.24	2	3
AA304_ad	AA304	foothill	Niedere Tauern	NT)	298.22	94.58	7.66	4.03	1.9	2.55	1.8	1.42	19.51	9.1	2.14	19.52	4.35	4.49	3	5
AA304_ak	AA304	foothill	Niedere Tauern	NT)	387.54	94.71	7.69	2.98	2.58	2.11	0.82	2.57	52.3	9.38	5.58	62.44	14.1	4.43	1	5
AA304_ao	AA304	foothill	Niedere Tauern	NT)	386.18	111.79	7.2	3.72	1.94	2.36	1.23	1.92	32.3	9.08	3.56	49.75	15.86	3.14	5	7
AA304_aa	AA304	foothill	Niedere Tauern	NT)	366.12	112.65	6.53	3.9	1.67	3.17	1.48	2.14	31.55	10.19	3.1	48.45	10.39	4.66	3	4
AA304_as	AA304	foothill	Niedere Tauern	NT)	355.63	126.25	7.45	4.32	1.72	2.34	1.47	1.59	19.68	7.23	2.72	26.42	5.2	5.08	1	2
AA304_ar	AA304	foothill	Niedere Tauern	NT)	436.73	135.59	6.69	3.38	1.98	2.48	1.38	1.8	45.37	12.69	3.58	44.24	10.84	4.08	3	4
AA304_ah	AA304	foothill	Niedere Tauern	NT)	429.9	141.04	7.02	2.89	2.43	2.37	0.89	2.66	27	11.12	2.43	42.34	7.21	5.87	3	8
AA330_e	AA330	foothill	Fagaras	FG)	122.71	13.93	6.29	3.01	2.09	2.24	0.77	2.91	30.81	11.57	2.66	29.55	10.5	2.81	4	4
AA330_o	AA330	foothill	Fagaras	FG)	233.39	28.49	3.95	1.72	2.3	1.14	0.61	1.87	43.02	7.46	5.77	65.53	17.25	3.8	3	2
AA330_b	AA330	foothill	Fagaras	FG)	182.77	37.91	7.08	3.51	2.02	2.35	1	2.35	35.48	17.63	2.01	31.81	8.6	3.7	4	5
AA330_a	AA330	foothill	Fagaras	FG)	114.01	57	4.03	2.04	1.98	1.15	0.62	1.85	20.95	5.83	3.59	30.24	7.35	4.11	2	3
AA330_q	AA330	foothill	Fagaras	FG)	221.26	59.36	3.8	1.64	2.32	1.34	0.56	2.39	48.17	18.44	2.61	54.43	9.97	5.46	3	5
AA330_h	AA330	foothill	Fagaras	FG)	313.38	79.85	3.77	1.76	2.14	1.31	0.62	2.11	37.79	14.7	2.57	36.1	11.79	3.06	7	4
AA330_c	AA330	foothill	Fagaras	FG)	309.66	85.15	8.39	3.63	2.31	2.59	1.09	2.38	53.97	21.56	2.5	23.67	5.25	4.51	2	4
AA330_p	AA330	foothill	Fagaras	FG)	404.88	95.18	7.42	2.83	2.62	3.12	1.2	2.6	49.79	14.03	3.55	41.6	6.91	6.02	2	4
AA330_k	AA330	foothill	Fagaras	FG)	384.49	118.2	3.2	1.39	2.3	1.16	0.69	1.68	46.5	13.3	3.5	52.44	21.63	2.42	3	4
AA330_n	AA330	foothill	Fagaras	FG)	514.04	136.96	3.4	1.75	1.94	1.35	0.5	2.7	36.31	18.17	2	36.31	9.12	3.98	2	4
AA330_i	AA330	foothill	Fagaras	FG)	405.94	140.41	5.76	2.88	2	2.37	1.24	1.91	37.75	11.16	3.38	28.7	10.1	2.84	4	5
AA330_m	AA330	foothill	Fagaras	FG)	477.41	167.49	3.37	1.53	2.2	1.21	0.49	2.47	27.51	10.98	2.51	56.6	9.82	5.76	3	4
AA330_d	AA330	foothill	Fagaras	FG)	506.49	173.67	6.91	2.97	2.33	2.25	1.09	2.06	43.26	7.27	5.95	29.35	12.92	2.27	4	4
AA335_e	AA335	foothill	Fagaras	FG)	105.4	10.36	6.87	3.53	1.95	3.01	1.26	2.39	17.68	4.44	3.98	21.12	6.62	3.19	2	1
AA335_p	AA335	foothill	Fagaras	FG)	191.55	13.05	9.33	4.8	1.94	3.09	1.29	2.4	25.48	8.39	3.04	32.23	9.46	3.41	3	4
AA335_h	AA335	foothill	Fagaras	FG)	148.46	16.91	7.9	3.55	2.23	3.05	0.82	3.72	25.84	11.11	2.33	26.04	8.19	3.18	4	5
AA335_n	AA335	foothill	Fagaras	FG)	193.12	18.44	9.26	4.53	2.04	3.8	1.42	2.68	26.73	8.29	3.22	33.21	7.46	4.45	3	7
AA335_o	AA335	foothill	Fagaras	FG)	283.96	19.09	8.9	4.6	1.93	3.69	1.38	2.67	41.85	16.95	2.47	43.59	12.74	3.42	4	6
AA335_l	AA335	foothill	Fagaras	FG)	166.55	20.45	6.59	3.51	1.88	2.9	1.58	1.84	30.67	11.97	2.56	30.38	8.45	3.6	4	4
AA335_m	AA335	foothill	Fagaras	FG)	206.82	33.15	6.91	3.48	1.99	2.97	1.37	2.17	42.73	13.38	3.19	39.93	16.1	2.48	3	4
AA335_a	AA335	foothill	Fagaras	FG)	263.73	33.17	7.51	3.13	2.4	2.95	0.94	3.14	69.12	11.68	5.92	78.58	20.52	3.83	1	4
AA335_s	AA335	foothill	Fagaras	FG)	239.21	34.81	8.17	4.07	2.01	2.99	1.25	2.39	66.52	21.39	3.11	71.16	19.73	3.61	4	5
AA335_b	AA335	foothill	Fagaras	FG)	222.06	34.91	8.71	4.52	1.93	3.18	1.79	1.78	18.25	6.93	2.63	24.21	6.77	3.58	4	4
AA335_q	AA335	foothill	Fagaras	FG)	317.78	43.77	9.56	4.7	2.03	3.49	1.01	3.46	35.64	19.01	1.87	37.78	9.14	4.13	5	5
AA335_k	AA335	foothill	Fagaras	FG)	356.21	52.82	6.6	3.47	1.9	2.49	1.35	1.84	42.07	15.71	2.68	39.58	11.94	3.31	6	7
AA335_g	AA335	foothill	Fagaras	FG)	338.92	61.46	8.8	3.93	2.24	3.77	1.07	3.52	58.3	24.33	2.4	42.01	13.69	3.07	5	3
AA335_t	AA335	foothill	Fagaras	FG)	431.69	67.01	8.3	4.18	1.99	3.28	1.3	2.52	69.95	26.16	2.67	79.33	17.88	4.44	4	4
AA335_j	AA335	foothill	Fagaras	FG)	328.68	67.09	7.23	2.88	2.51	3.4	0.95	3.58	40.8	14.76	2.76	51.72	9.46	5.47	4	9
AA335_d	AA335	foothill	Fagaras	FG)	362.64	82.53	8.67	3.19	2.72	3.34	1.25	2.67	47.13	16.72	2.82	44.45	13.72	3.24	3	5
AA335_c	AA335	foothill	Fagaras	FG)	432.25	87.11	8.86	4.13	2.15	2.98	1.32	2.26	50	14.7	3.4	76.6	21.24	3.61	7	6
AA335_r	AA335	foothill	Fagaras	FG)	449.2	97.11	7.07	3.48	2.03	2.76	1.12	2.46	108.7	31.42	3.46	115.29	23.12	4.99	6	11
AA335_i	AA335	foothill	Fagaras	FG)	555.13	164.71	8.68	3.76	2.31	1.98	0.84	2.36	62.16	22.64	2.75	80.63	19.11	4.22	5	9
AA335_f	AA335	foothill	Fagaras	FG)	NA	NA	8.84	4.09	2.16	2.89	1.24	2.33	32.05	7.83	4.09	29.03	6.7	4.33	5	5
AA338_d	AA338	foothill	Niedere Tauern	NT)	155.99	10.63	6.27	2.68	2.34	2.68	1.08	2.48	30.92	11.38	2.72	29.19	9.66	3.02	2	3
AA338_t	AA338	foothill	Niedere Tauern	NT)	132.66	14.95	4.31	2.15	2	2.04	0.95	2.15	7.1	1.07	6.64	18.8	4.44	4.23	1	3
AA338_e	AA338	foothill	Niedere Tauern	NT)	307.36	17.42	6.44	3.08	2.09	2.63	1.05	2.5	46.97	11.43	4.11	37.21	16.34	2.28	3	4
AA338_n	AA338	foothill	Niedere Tauern	NT)	159	27.49	6.54	3.74	1.75	2.67	1.1	2.43	13.75	3.42	4.02	19.45	3.81	5.1	4	11
AA338_b	AA338	foothill	Niedere Tauern	NT)	170.67	29.83	6.13	2.86	2.14	2.54	0.9	2.82	24.83	8.11	3.06	18.37	6.87	2.67	2	2
AA338_r	AA338	foothill	Niedere Tauern	NT)	222.19	41.42	6.58	3.67	1.79	2.2	0.87	2.53	19.8	11.11	1.78	13.48	3.97	3.4	3	8
AA338_i	AA338	foothill	Niedere Tauern	NT)	202.59	49.44	6.09	3.58	1.7	2.07	0.97	2.13	14.6	7.56	1.93	25.39	6.02	4.22	3	6
AA338_g	AA338	foothill	Niedere Tauern	NT)	250.24	59.27	5.21	2.64	1.97	1.71	0.75	2.28	8.13	3.52	2.31	15.87	5.44	2.92	1	3
AA338_o	AA338	foothill	Niedere Tauern	NT)	262.19	65.96	6.7	3.47	1.93	2.63	1.17	2.25	12.7	4.37	2.91	15.18	5.4	2.81	3	4
AA338_h	AA338	foothill	Niedere Tauern	NT)	249.79	70.46	6.06	3.04	1.99	2.19	0.75	2.92	13.46	5	2.69	22.41	4.94	4.54	3	4
AA338_j	AA338	foothill	Niedere Tauern	NT)	256.61	90.66	4.99	3.3	1.51	2.16	0.76	2.84	12.26	6.51	1.88	14.04	4.7	2.99	5	9
AA338_a	AA338	foothill	Niedere Tauern	NT)	428.55	103.06	7.1	3.52	2.02	2.31	0.95	2.43	29.74	9.76	3.05	39.18	13.74	2.85	3	5
AA338_s	AA338	foothill	Niedere Tauern	NT)	326.75	106.13	5.94	3.56	1.67	2.5	1.19	2.1	29.54	11.56	2.56	32.44	6.27	5.17	8	8
AA338_c	AA338	foothill	Niedere Tauern	NT)	427.05	119.31	6.47	3.06	2.11	2.85	0.94	3.03	23.46	5.6	4.19	44.35	9.89	4.48	2	4
AA338_q	AA338	foothill	Niedere Tauern	NT)	479.92	139.01	6.75	3.95	1.71	3.17	1.3	2.44	14.83	7.6	1.95	36.75	9.67	3.8	3	6
AA338_p	AA338	foothill	Niedere Tauern	NT)	477.87	141.92	5.35	3.46	1.55	2.16	1.16	1.86	26.52	12.26	2.16	46.12	9.94	4.64	7	8
AA338_f	AA338	foothill	Niedere Tauern	NT)	524.79	144	7.51	4.51	1.67	2.99	0.96	3.11	58.63	12.84	4.57	73.15	24.18	3.03	6	8
AA338_m	AA338	foothill	Niedere Tauern	NT)	483.92	150.49	6.33	3.64	1.74	2.57	1.07	2.4	20.03	9.7	2.06	23.91	5.6	4.27	4	6
AA338_k	AA338	foothill	Niedere Tauern	NT)	639.28	194.3	6.37	3.18	2	2.27	0.79	2.87	32.16	11.56	2.78	59.38	10.12	5.87	9	12
AA338_l	AA338	foothill	Niedere Tauern	NT)	572.61	196.32	6.71	3.36	2	2.83	1.19	2.38	36.99	15.78	2.34	71.46	11.54	6.19	7	11
AA339_c	AA339	foothill	Niedere Tauern	NT)	93.57	25.52	7.86	3.05	2.58	2.89	1.23	2.35	8.11	3.93	2.06	17.08	6.15	2.78	2	5
AA339_s	AA339	foothill	Niedere Tauern	NT)	116.14	26.56	6.99	4.01	1.74	2.67	1.18	2.26	12.31	3.63	3.39	17.52	5.13	3.42	1	1
AA339_i	AA339	foothill	Niedere Tauern	NT)	143.6	37.59	7.03	3.02	2.33	2.98	0.91	3.27	8.14	1.53	5.32	19.09	6.73	2.84	1	3
AA339_b	AA339	foothill	Niedere Tauern	NT)	207.4	40.44	7.18	3.58	2.01	2.6	1.04	2.5	14.49	2.56	5.66	37.5	8.88	4.22	1	3
AA339_l	AA339	foothill	Niedere Tauern	NT)	143.28	40.94	8.23	3.43	2.4	2.6	1.08	2.41	15.79	1.7	9.29	14.13	4.53	3.12	1	1
AA339_f	AA339	foothill	Niedere Tauern	NT)	171.31	48.02	6.52	3.13	2.08	2.97	1.06	2.8	12.18	2.04	5.97	13.06	5.07	2.58	1	1
AA339_g	AA339	foothill	Niedere Tauern	NT)	183.35	57.99	8.02	3.34	2.4	3.2	1.33	2.41	27.12	7.35	3.69	30.05	8.67	3.47	4	9
AA339_n	AA339	foothill	Niedere Tauern	NT)	167.18	60.74	7.88	3.93	2.01	3.01	1.32	2.28	9.87	1.54	6.41	12.3	4.59	2.68	1	6
AA339_m	AA339	foothill	Niedere Tauern	NT)	272	65.16	7.07	3.39	2.09	3.02	1.38	2.19	24.01	7.5	3.2	39.42	8.12	4.85	3	5
AA339_e	AA339	foothill	Niedere Tauern	NT)	208.29	68.86	5.92	2.9	2.04	3.35	1.4	2.39	16.25	3.21	5.06	32.53	11.13	2.92	3	7
AA339_r	AA339	foothill	Niedere Tauern	NT)	241.11	76.58	8	3.12	2.56	3.06	1.23	2.49	16.27	5.31	3.06	14.82	5.6	2.65	3	8
AA339_o	AA339	foothill	Niedere Tauern	NT)	191.18	78.33	7.89	4.26	1.85	3.16	1.3	2.43	6.99	1.53	4.57	20.89	6.27	3.33	1	7
AA339_q	AA339	foothill	Niedere Tauern	NT)	255.24	83.99	9.06	3.58	2.53	3.54	1.2	2.95	16.32	7.2	2.27	24.55	8.23	2.98	2	3
AA339_a	AA339	foothill	Niedere Tauern	NT)	282.33	93.95	7.99	4.21	1.9	2.88	1.23	2.34	29.03	7.87	3.69	21.92	8.35	2.63	4	8
AA339_h	AA339	foothill	Niedere Tauern	NT)	309.68	107.18	7.95	4.2	1.89	2.72	1.44	1.89	31.47	6.25	5.04	41.22	10.65	3.87	2	1
AA339_j	AA339	foothill	Niedere Tauern	NT)	408.38	118.13	8.26	4.1	2.01	2.82	0.82	3.44	37.76	14.6	2.59	33.28	8.23	4.04	6	11
AA339_k	AA339	foothill	Niedere Tauern	NT)	393.42	121.21	6.15	2.63	2.34	2.86	1.16	2.47	23.87	4.52	5.28	45.37	15.25	2.98	2	5
AA339_t	AA339	foothill	Niedere Tauern	NT)	554.5	135.68	8.56	3.18	2.69	3.14	1.23	2.55	30.66	3.67	8.35	28.32	7.12	3.98	1	3
AA340_b	AA340	foothill	Niedere Tauern	NT)	50.4	6.84	4.23	2.32	1.82	2.03	1.17	1.74	5.73	2.04	2.81	6.74	4.18	1.61	2	4
AA340_q	AA340	foothill	Niedere Tauern	NT)	112.27	11.7	6.61	2.84	2.33	2.58	1.14	2.26	6.94	2.11	3.29	9.87	3.91	2.52	2	5
AA340_k	AA340	foothill	Niedere Tauern	NT)	120.04	15.1	4.51	2.39	1.89	2.19	1	2.19	10.33	4.9	2.11	15.12	5.49	2.75	3	6
AA340_s	AA340	foothill	Niedere Tauern	NT)	109.38	22.62	5.63	2.97	1.9	2.34	1.02	2.29	13.65	6.6	2.07	18.17	5.77	3.15	2	6
AA340_h	AA340	foothill	Niedere Tauern	NT)	127.57	31.32	5.64	2.69	2.1	2.33	1.06	2.2	21.02	13.58	1.55	21.29	6.49	3.28	1	5
AA340_m	AA340	foothill	Niedere Tauern	NT)	179.95	38.72	2.47	1.43	1.73	1.25	0.57	2.19	3.23	0.88	3.67	5.58	1.44	3.88	1	2
AA340_i	AA340	foothill	Niedere Tauern	NT)	236.6	42.93	5.61	3.15	1.78	2.52	0.85	2.96	13.44	6.7	2.01	16.56	6.17	2.68	2	3
AA340_c	AA340	foothill	Niedere Tauern	NT)	180.02	58.82	4.7	2.48	1.9	1.78	0.96	1.85	5.96	2.7	2.21	7.16	4.39	1.63	2	5
AA340_p	AA340	foothill	Niedere Tauern	NT)	225.21	61.78	6.02	2.95	2.04	2.32	1.07	2.17	10.65	3.05	3.49	15.13	5.66	2.67	1	4
AA340_a	AA340	foothill	Niedere Tauern	NT)	199.47	68.99	5.7	2.86	1.99	2.57	0.99	2.6	13.95	5.33	2.62	23.4	7.91	2.96	3	6
AA340_e	AA340	foothill	Niedere Tauern	NT)	261.58	82.74	5.67	1.89	3	2.11	1.21	1.74	11.34	6.08	1.87	4.69	1.63	2.88	4	2
AA340_t	AA340	foothill	Niedere Tauern	NT)	279.55	84.45	5.75	3.59	1.6	2.07	0.97	2.13	13.28	3.68	3.61	24.32	7.22	3.37	2	5
AA340_r	AA340	foothill	Niedere Tauern	NT)	267.79	85.87	6.04	3.19	1.89	2.38	1	2.38	21.34	6.08	3.51	15.04	3.8	3.96	2	4
AA340_d	AA340	foothill	Niedere Tauern	NT)	261.94	89.39	5.64	2.95	1.91	2.11	1.24	1.7	16.4	8.17	2.01	15.18	4.03	3.77	3	6
AA340_j	AA340	foothill	Niedere Tauern	NT)	256.1	94.27	5.76	3.36	1.71	2.55	1.08	2.36	7.21	2.83	2.55	24.03	6.25	3.84	2	5
AA340_o	AA340	foothill	Niedere Tauern	NT)	391.46	113.58	4.84	2.96	1.64	1.84	0.89	2.07	13.46	5.93	2.27	21.24	5.15	4.12	2	5
AA340_n	AA340	foothill	Niedere Tauern	NT)	389.19	131.09	5.25	2.67	1.97	2.1	1.04	2.02	11.18	5.15	2.17	15.91	5.58	2.85	2	6
AA340_g	AA340	foothill	Niedere Tauern	NT)	410.69	138.32	6.45	3.58	1.8	2.46	0.98	2.51	19.43	9.14	2.13	29.67	8.3	3.57	4	5
AA340_l	AA340	foothill	Niedere Tauern	NT)	NA	NA	6.31	4.42	1.43	3.07	1.82	1.69	22.78	7.53	3.03	18.57	8.17	2.27	3	6
AA340_f	AA340	foothill	Niedere Tauern	NT)	NA	NA	5.96	3.9	1.53	2.65	1.42	1.87	15.6	4.96	3.15	20.7	5.15	4.02	3	5

## Sheet: chamber_data
			A. Knotek et al. Parallel alpine differentiation in Arabidopsis arenosa.
ID	pop	ecotype	region	HP	HF	PL	PW	PL.PW	SL	SW	SL.SW	SLL	SLW	SLL.SLW	RLL	RLW	RLL.RLW	SNLP	RNLP
AA254_2827	AA254	A	Niedere Tauern (NT)	55	45	7.569	4.009	1.888	2.767	1.078	2.567	18.075	2.948	6.131	30.347	6.911	4.391	1	4
AA254_2822	AA254	A	Niedere Tauern (NT)	80	65	7.204	4.055	1.777	2.5	1.023	2.444	11.974	2.658	4.505	22.88	5.204	4.397	1	3
AA254_2836	AA254	A	Niedere Tauern (NT)	85	60	6.984	4.038	1.73	2.694	1.378	1.955	14.696	2.836	5.182	29.557	6.297	4.694	1	7
AA254_2825	AA254	A	Niedere Tauern (NT)	90	40	7.237	4.042	1.79	2.442	0.948	2.576	11.405	4.873	2.34	18.473	4.695	3.935	3	9
AA254_2828	AA254	A	Niedere Tauern (NT)	90	70	6.382	3.941	1.619	2.459	1.365	1.801	17.671	3.455	5.115	20.456	4.832	4.233	1	2
AA254_2815	AA254	A	Niedere Tauern (NT)	100	30	6.296	2.999	2.099	2.637	0.988	2.669	11.168	2.862	3.902	12.263	4.001	3.065	1	1
AA254_2816	AA254	A	Niedere Tauern (NT)	100	55	8.595	5.173	1.662	2.528	0.987	2.561	17.634	4.353	4.051	14.248	2.719	5.24	1	8
AA254_2831	AA254	A	Niedere Tauern (NT)	100	60	7.949	3.826	2.078	3.108	0.853	3.644	18.961	6.807	2.786	20.51	6.139	3.341	5	7
AA254_2821	AA254	A	Niedere Tauern (NT)	100	65	6.109	3.081	1.983	2.463	0.739	3.333	16.553	4.304	3.846	23.489	5.194	4.522	1	6
AA253_2849	AA253	A	Niedere Tauern (NT)	100	90	5.722	3.09	1.852	1.943	1.019	1.907	10.844	5.475	1.981	26.461	4.091	6.468	5	6
AA253_2853	AA253	A	Niedere Tauern (NT)	115	80	4.392	2.468	1.78	2.331	1.198	1.946	10.895	4.737	2.3	27.367	4.763	5.746	1	7
AA254_2829	AA254	A	Niedere Tauern (NT)	120	70	7.949	3.84	2.07	2.607	1.092	2.387	18.477	5.099	3.624	22.871	5.713	4.003	1	3
AA253_2847	AA253	A	Niedere Tauern (NT)	120	80	3.766	1.863	2.021	1.702	0.767	2.219	14.805	4.096	3.615	14.21	4.633	3.067	1	2
AA253_2848	AA253	A	Niedere Tauern (NT)	120	110	6.875	3.657	1.88	2.564	1.12	2.289	11.567	2.939	3.936	29.875	5.456	5.476	4	4
AA254_2819	AA254	A	Niedere Tauern (NT)	125	70	6.559	3.861	1.699	1.985	1.138	1.744	13.226	5.496	2.406	25.549	4.848	5.27	3	8
AA254_2834	AA254	A	Niedere Tauern (NT)	130	55	6.312	3.393	1.86	2.594	1.098	2.362	12.193	2.425	5.028	32.885	4.633	7.098	1	5
AA253_2861	AA253	A	Niedere Tauern (NT)	135	110	4.912	2.206	2.227	2.63	0.862	3.051	11.217	3.754	2.988	48.338	6	8.056	4	12
AA254_2823	AA254	A	Niedere Tauern (NT)	140	65	8.424	3.996	2.108	2.74	0.866	3.164	12.029	3.082	3.903	27.484	4.641	5.922	1	6
AA253_2857	AA253	A	Niedere Tauern (NT)	140	110	5.784	2.25	2.571	3.268	1.562	2.092	13.568	4.584	2.96	39.594	7.823	5.061	3	16
AA253_2855	AA253	A	Niedere Tauern (NT)	140	120	5.751	3.123	1.841	2.413	1.439	1.677	16.492	3.655	4.512	39.567	8.142	4.86	8	8
AA254_2835	AA254	A	Niedere Tauern (NT)	155	50	6.855	4.011	1.709	2.765	0.928	2.98	17.153	3.786	4.531	19.813	3.648	5.431	1	5
AA253_2846	AA253	A	Niedere Tauern (NT)	160	80	4.936	2.752	1.794	2.105	1.072	1.964	12.512	4.629	2.703	14.212	3.727	3.813	1	4
AA253_2851	AA253	A	Niedere Tauern (NT)	165	90	6.005	3.235	1.856	2.239	1.086	2.062	10.455	4.984	2.098	16.221	4.201	3.861	1	7
AA253_2860	AA253	A	Niedere Tauern (NT)	165	105	5.03	2.395	2.1	1.976	0.958	2.063	10.684	3.514	3.04	31.835	4.792	6.643	1	7
AA253_2850	AA253	A	Niedere Tauern (NT)	165	115	5.169	2.803	1.844	2.157	0.847	2.547	10.098	3.163	3.193	14.743	4.556	3.236	1	8
AA254_2833	AA254	A	Niedere Tauern (NT)	170	85	6.448	4.055	1.59	2.45	1.25	1.96	21.117	5.896	3.582	28.956	5.735	5.049	1	10
AA253_2858	AA253	A	Niedere Tauern (NT)	190	75	5.035	2.262	2.226	1.927	0.809	2.382	11.299	5.446	2.075	21.322	4.884	4.366	4	7
AA253_2844	AA253	A	Niedere Tauern (NT)	210	90	6.778	2.621	2.586	2.814	0.869	3.238	13.851	3.722	3.721	15.993	5.013	3.19	4	7
AA253_2859	AA253	A	Niedere Tauern (NT)	210	110	5.233	3.52	1.487	2.653	1.138	2.331	8.675	5.59	1.552	43.164	5.658	7.629	3	11
AA253_2856	AA253	A	Niedere Tauern (NT)	215	80	5.778	3.146	1.837	2.013	0.826	2.437	13.612	3.669	3.71	23.429	5.307	4.415	4	10
AA252_2798	AA252	F	Niedere Tauern (NT)	70	55	4.07	1.95	2.087	2.25	1.018	2.21	13.102	4.993	2.624	27.641	7.677	3.6	1	5
AA255_2620	AA255	F	Niedere Tauern (NT)	95	180	5.214	2.039	2.557	2.167	1.079	2.008	15.678	2.681	5.848	36.401	5.109	7.125	1	11
AA252_2807	AA252	F	Niedere Tauern (NT)	110	70	3.805	2.101	1.811	1.864	0.745	2.502	8.361	2.59	3.228	27.537	6.568	4.193	1	5
AA255_2623	AA255	F	Niedere Tauern (NT)	125	110	4.746	2.137	2.221	2.431	1.079	2.253	29.332	10.041	2.921	26.395	7.658	3.447	6	5
AA252_2800	AA252	F	Niedere Tauern (NT)	130	50	4.739	2.738	1.731	2.125	1.151	1.846	7.81	3.055	2.556	18.959	5.111	3.709	1	6
AA255_2609	AA255	F	Niedere Tauern (NT)	130	60	3.976	1.237	3.214	2.4	0.856	2.804	15.207	4.37	3.48	14.504	4.169	3.479	2	4
AA252_2796	AA252	F	Niedere Tauern (NT)	130	65	5.847	2.94	1.989	2.604	1.355	1.922	13.65	2.996	4.556	29.274	6.11	4.791	1	5
AA252_2802	AA252	F	Niedere Tauern (NT)	135	95	4.499	2.662	1.69	2.374	1.288	1.843	11.566	3.77	3.068	20.553	5.75	3.574	1	4
AA252_2808	AA252	F	Niedere Tauern (NT)	140	60	5.59	2.562	2.182	2.016	1.01	1.996	12.452	4.566	2.727	27.783	4.403	6.31	4	5
AA252_2805	AA252	F	Niedere Tauern (NT)	145	95	4.624	3.02	1.531	2.035	0.884	2.302	7.305	2.982	2.45	40.695	6.501	6.26	5	7
AA252_2804	AA252	F	Niedere Tauern (NT)	145	105	4.691	2.259	2.077	2.562	1.449	1.768	10.733	5.377	1.996	33.261	6.797	4.893	5	9
AA255_2618	AA255	F	Niedere Tauern (NT)	145	115	3.303	1.542	2.142	2.079	1.041	1.997	12.978	6.798	1.909	9.678	2.512	3.853	5	6
AA252_2809	AA252	F	Niedere Tauern (NT)	155	45	6.863	3.369	2.037	2.849	1.096	2.599	11.071	6.273	1.765	25.604	5.274	4.855	4	5
AA252_2801	AA252	F	Niedere Tauern (NT)	155	70	5.783	3.166	1.827	2.76	1.432	1.927	10.944	5.233	2.091	37.193	8.222	4.524	3	4
AA252_2797	AA252	F	Niedere Tauern (NT)	160	90	6.164	2.879	2.141	2.896	0.958	3.023	14.07	5.091	2.764	15.932	4.183	3.809	5	9
AA255_2610	AA255	F	Niedere Tauern (NT)	160	125	4.191	1.263	3.318	2.729	1.259	2.168	19.663	5.741	3.425	19.218	6.334	3.034	1	6
AA255_2626	AA255	F	Niedere Tauern (NT)	170	110	3.48	1.025	3.395	2.245	1.143	1.964	13.134	4.49	2.925	26.604	3.939	6.754	4	10
AA252_2806	AA252	F	Niedere Tauern (NT)	175	105	5.064	3.048	1.661	1.99	0.87	2.287	8.477	3.656	2.319	35.585	4.606	7.726	1	5
AA255_2613	AA255	F	Niedere Tauern (NT)	175	120	5.558	2.002	2.776	2.36	0.962	2.453	14.23	4.608	3.088	17.839	5.459	3.268	1	4
AA255_2624	AA255	F	Niedere Tauern (NT)	175	130	4.046	1.411	2.867	2.608	1.072	2.433	17.278	6.308	2.739	26.547	6.569	4.041	3	9
AA255_2621	AA255	F	Niedere Tauern (NT)	180	120	4.914	2.343	2.097	2.062	1.073	1.922	16.923	6.48	2.612	35.848	4.373	8.198	4	8
AA252_2799	AA252	F	Niedere Tauern (NT)	185	80	4.623	2.033	2.274	1.562	0.857	1.823	11.744	4.702	2.498	25.242	7.536	3.35	3	7
AA255_2615	AA255	F	Niedere Tauern (NT)	185	110	5.225	1.997	2.616	1.906	0.809	2.356	13.829	5.181	2.669	19.086	4.218	4.525	1	8
AA255_2607	AA255	F	Niedere Tauern (NT)	190	105	5.907	2.881	2.05	2.52	1.196	2.107	15.754	4.754	3.314	19.178	5.997	3.198	1	3
AA252_2795	AA252	F	Niedere Tauern (NT)	190	110	5.859	3.15	1.86	2.802	1.162	2.411	15.676	6.444	2.433	23.548	6.819	3.453	1	5
AA255_2616	AA255	F	Niedere Tauern (NT)	190	110	5.094	1.952	2.61	2.43	0.852	2.852	14.342	5.818	2.465	19.444	4.737	4.105	3	5
AA255_2628	AA255	F	Niedere Tauern (NT)	200	120	5.798	2.008	2.887	2.12	1.059	2.002	13.965	4.027	3.468	27.626	4.429	6.238	3	9
AA255_2614	AA255	F	Niedere Tauern (NT)	210	155	6.077	2.068	2.939	2.752	1.019	2.701	18.583	3.161	5.879	20.663	5.293	3.904	1	9
AA255_2608	AA255	F	Niedere Tauern (NT)	220	115	5.098	2.374	2.147	2.541	0.848	2.996	15.563	5.194	2.996	23.625	3.593	6.575	2	6
AA252_2803	AA252	F	Niedere Tauern (NT)	225	85	5.568	3.058	1.821	2.476	1.464	1.691	11.077	5.409	2.048	31.669	8.921	3.55	6	7
AA222_2710	AA222	A	Fagaras (FG)	20	10	6.021	3.737	1.611	2.731	1.309	2.086	10.268	2.608	3.937	19.706	6.844	2.879	1	4
AA222_2708	AA222	A	Fagaras (FG)	25	10	5.927	3.334	1.778	2.374	1.023	2.321	12.611	2.972	4.243	16.758	4.383	3.823	1	3
AA065_2588	AA065	A	Fagaras (FG)	35	30	6.048	3.458	1.749	2.413	0.83	2.907	12.034	3.717	3.238	14.496	3.534	4.102	1	2
AA222_2711	AA222	A	Fagaras (FG)	40	35	5.73	3.389	1.691	2.304	1.132	2.035	11.548	3.438	3.359	18.792	5.211	3.606	1	1
AA222_2706	AA222	A	Fagaras (FG)	45	20	5.783	3.079	1.878	2.616	1.133	2.309	12.33	2.714	4.543	16.283	3.937	4.136	1	3
AA222_2705	AA222	A	Fagaras (FG)	45	25	6.686	3.514	1.903	2.814	0.909	3.096	8.884	2.144	4.144	16.113	4.839	3.33	1	3
AA222_2701	AA222	A	Fagaras (FG)	50	25	5.295	2.818	1.879	2.107	1.111	1.896	6.921	2.325	2.977	19.43	3.521	5.518	1	3
AA065_2593	AA065	A	Fagaras (FG)	50	30	8.622	4.169	2.068	3.387	1.653	2.049	16.434	6.124	2.684	24.89	5.639	4.414	1	6
AA222_2698	AA222	A	Fagaras (FG)	55	20	6.503	3.533	1.841	2.419	0.881	2.746	6.156	2.258	2.726	15.535	5.085	3.055	1	3
AA065_2605	AA065	A	Fagaras (FG)	55	35	7.404	3.523	2.102	2.76	0.991	2.785	9.972	3.349	2.978	24.961	6.455	3.867	1	1
AA065_2594	AA065	A	Fagaras (FG)	60	20	6.722	3.535	1.902	2.668	1.27	2.101	6.711	3.282	2.045	23.189	4.789	4.842	1	3
AA065_2592	AA065	A	Fagaras (FG)	60	50	7.345	4.017	1.828	3.302	1.188	2.779	12.959	3.488	3.715	25.173	5.513	4.566	1	5
AA222_2697	AA222	A	Fagaras (FG)	65	25	5.455	3.093	1.764	2.595	1.272	2.04	12.829	3.76	3.412	17.994	4.95	3.635	1	3
AA065_2587	AA065	A	Fagaras (FG)	70	40	6.286	3.297	1.907	2.513	0.963	2.61	8.244	1.99	4.143	14.551	3.32	4.383	1	1
AA065_2596	AA065	A	Fagaras (FG)	75	50	7.205	4.132	1.744	3.609	1.513	2.385	11.847	2.913	4.067	24.351	6.03	4.038	1	7
AA065_2601	AA065	A	Fagaras (FG)	80	10	7.036	4.061	1.733	2.359	0.781	3.02	5.623	2.464	2.282	24.162	4.884	4.947	1	7
AA065_2585	AA065	A	Fagaras (FG)	80	15	5.812	3.168	1.835	2.06	1.116	1.846	10.64	2.632	4.043	12.75	4.004	3.184	1	3
AA222_2699	AA222	A	Fagaras (FG)	80	50	5.585	2.749	2.032	2.32	0.94	2.468	12.113	4.11	2.947	23.982	5.249	4.569	1	3
AA065_2604	AA065	A	Fagaras (FG)	90	40	4.511	2.691	1.676	2.302	0.904	2.546	10.745	2.94	3.655	28.96	5.529	5.238	1	6
AA222_2707	AA222	A	Fagaras (FG)	90	40	6.273	3.773	1.663	2.622	0.795	3.298	13.187	3.987	3.307	20.173	4.223	4.777	1	4
AA222_2712	AA222	A	Fagaras (FG)	90	45	6.702	3.854	1.739	3.134	1.319	2.376	NA	NA	NA	16.362	4.958	3.3		3
AA065_2606	AA065	A	Fagaras (FG)	100	35	6.91	3.411	2.026	3.145	1.233	2.551	16.758	6.07	2.761	20.957	5.466	3.834	1	1
AA222_2703	AA222	A	Fagaras (FG)	105	30	7.254	4.117	1.762	3.325	1.329	2.502	16.422	4.208	3.903	20.845	6.194	3.365	1	5
AA222_2700	AA222	A	Fagaras (FG)	110	45	6.171	3.175	1.944	2.699	0.786	3.434	20.476	5.248	3.902	22.416	4.15	5.401	1	3
AA065_2595	AA065	A	Fagaras (FG)	110	70	7.24	4.195	1.726	2.602	0.858	3.033	13.017	3.507	3.712	21.563	6.401	3.369	1	6
AA222_2702	AA222	A	Fagaras (FG)	120	35	6.094	3.347	1.821	2.886	1.304	2.213	17.718	4.467	3.966	13.643	5.211	2.618	2	5
AA065_2586	AA065	A	Fagaras (FG)	125	35	5.428	2.905	1.869	2.691	0.947	2.842	12.11	3.599	3.365	28.034	5.08	5.519	1	5
AA222_2704	AA222	A	Fagaras (FG)	180	45	5.632	3.52	1.6	2.526	0.759	3.328	16.035	3.554	4.512	14.052	4.368	3.217	1	2
AA067_2635	AA067	F	Fagaras (FG)	NA	NA	4.102	2.083	1.969	1.949	0.931	2.093	20.53	9.497	2.162	21.856	7.228	3.024	7	10
AA067_2631	AA067	F	Fagaras (FG)	120	115	5.881	2.991	1.966	2.407	0.919	2.619	17.65	7.444	2.371	25.627	9.456	2.71	7	10
AA067_2639	AA067	F	Fagaras (FG)	120	115	4.785	2.118	2.259	2.71	1.193	2.272	20.341	10.188	1.997	28.096	8.161	3.443	6	16
AA067_2645	AA067	F	Fagaras (FG)	125	120	5.614	2.319	2.421	2.821	1.331	2.119	22.968	8.557	2.684	36.067	10.097	3.572	5	7
AA067_2641	AA067	F	Fagaras (FG)	130	120	6.275	2.348	2.672	2.892	1.303	2.219	16.082	8.079	1.991	16.949	6.158	2.752	6	9
AA251_2756	AA251	F	Fagaras (FG)	135	110	5.758	3.04	1.894	2.664	1.158	2.301	17.273	5.462	3.162	26.317	4.645	5.666	1	5
AA067_2646	AA067	F	Fagaras (FG)	140	115	6.234	2.613	2.386	3.209	1.233	2.603	18.489	7.638	2.421	21.263	10.115	2.102	3	5
AA067_2651	AA067	F	Fagaras (FG)	145	135	4.47	1.929	2.317	2.304	1.086	2.122	19.527	5.565	3.509	31.974	3.636	8.794	4	7
AA067_2647	AA067	F	Fagaras (FG)	155	150	5.039	3.122	1.614	2.783	1.359	2.048	24.722	9.537	2.592	21.844	6.098	3.582	5	8
AA067_2644	AA067	F	Fagaras (FG)	160	85	7.466	4.009	1.862	3.255	1.068	3.048	16.299	7.204	2.262	17.202	5.898	2.917	3	8
AA251_2751	AA251	F	Fagaras (FG)	160	140	6.904	3.548	1.946	2.651	1.52	1.744	19.656	6.723	2.924	15.484	3.391	4.566	2	9
AA251_2753	AA251	F	Fagaras (FG)	170	95	4.249	1.884	2.255	1.869	0.623	3	17.666	5.374	3.287	33.769	7.339	4.601	5	8
AA251_2758	AA251	F	Fagaras (FG)	170	110	5.148	2.208	2.332	2.053	1.11	1.85	11.195	4.911	2.28	25.168	3.853	6.532	3	10
AA251_2752	AA251	F	Fagaras (FG)	170	120	6.133	2.559	2.397	3.27	1.295	2.525	18.608	6.018	3.092	14.005	4.07	3.441	5	7
AA251_2755	AA251	F	Fagaras (FG)	175	120	5.676	3.052	1.86	2.507	1.114	2.25	20.168	5.703	3.536	25.451	7.684	3.312	3	7
AA067_2637	AA067	F	Fagaras (FG)	175	165	6.837	3.143	2.175	3.1	0.858	3.613	15.345	6.536	2.348	15.669	5.987	2.617	8	10
AA251_2757	AA251	F	Fagaras (FG)	185	90	6.451	3.951	1.633	2.366	1.227	1.928	10.164	5.546	1.833	21.204	4.952	4.282	3	9
AA251_2760	AA251	F	Fagaras (FG)	190	135	6.378	3.36	1.898	3.006	1.312	2.291	12.497	3.998	3.126	26.762	5.429	4.929	7	9
AA067_2634	AA067	F	Fagaras (FG)	195	140	6.973	4.046	1.723	3.124	1.477	2.115	14.949	5.511	2.713	14.156	6.626	2.136	6	8
AA251_2747	AA251	F	Fagaras (FG)	200	115	4.415	2.51	1.759	1.992	1.095	1.819	15.034	6.397	2.35	15.506	3.467	4.472	7	10
AA251_2754	AA251	F	Fagaras (FG)	210	160	5.04	2.436	2.069	1.828	0.886	2.063	21.855	8.268	2.643	33.614	5.55	6.057	3	14
AA067_2648	AA067	F	Fagaras (FG)	230	220	6.194	3.053	2.029	3.218	1.177	2.734	21.282	11.684	1.821	18.481	6.661	2.775	5	7
AA251_2748	AA251	F	Fagaras (FG)	235	150	5.365	2.556	2.099	2.451	1.151	2.129	16.122	4.208	3.831	25.172	5.259	4.786	6	12
AA251_2759	AA251	F	Fagaras (FG)	245	105	6.82	3.788	1.8	2.375	0.786	3.022	19.526	4.66	4.19	24.267	6.259	3.877	4	9
AA251_2763	AA251	F	Fagaras (FG)	245	210	8.156	3.914	2.084	3.161	1.524	2.074	27.081	6.213	4.359	23.627	7.271	3.249	3	10
AA251_2749	AA251	F	Fagaras (FG)	255	205	6.443	3.062	2.104	2.843	1.116	2.547	21.102	5.377	3.924	17.468	5.274	3.312	8	7
AA251_2761	AA251	F	Fagaras (FG)	275	165	6.787	3.05	2.225	2.868	1.241	2.311	23.971	7.374	3.251	26.423	8.315	3.178	5	7
AA067_2650	AA067	F	Fagaras (FG)	275	200	6.076	2.672	2.274	2.521	1.199	2.103	21.454	10.341	2.075	39.752	7.849	5.065	3	4
AA084_2660	AA084	A	High Tatras (VT)	50	45	7.411	3.688	2.009	3.122	1.197	2.608	17.278	3.786	4.564	13.682	6.162	2.22	1	1
AA090_2568	AA090	A	High Tatras (VT)	65	40	6.93	3.428	2.022	2.849	1.394	2.044	13.07	3.617	3.613	27.659	6.162	4.489	1	5
AA084_2665	AA084	A	High Tatras (VT)	65	45	6.73	3.969	1.696	2.692	1.339	2.01	18.364	5.074	3.619	53.47	4.583	11.667	1	4
AA084_2656	AA084	A	High Tatras (VT)	70	40	6.966	3.833	1.817	2.798	1.332	2.101	13.662	4.284	3.189	31.446	5.454	5.766	1	3
AA090_2565	AA090	A	High Tatras (VT)	80	25	7.723	4.367	1.768	2.729	1.345	2.029	13.24	3.673	3.605	32.513	7.204	4.513	1	2
AA090_2578	AA090	A	High Tatras (VT)	80	60	6.476	3.732	1.735	2.935	1.06	2.769	13.94	4.163	3.349	28.559	6.465	4.417	1	1
AA084_2657	AA084	A	High Tatras (VT)	90	30	9.29	4.545	2.044	3.16	1.187	2.662	21.437	6.434	3.332	23.23	6.327	3.672	1	6
AA084_2661	AA084	A	High Tatras (VT)	90	35	8.604	4.658	1.847	3.205	1.222	2.623	12.914	6.217	2.077	38.324	6.521	5.877	1	1
AA090_2579	AA090	A	High Tatras (VT)	90	35	7.516	3.691	2.036	2.763	1.108	2.494	11.421	3.61	3.164	22.714	4.408	5.153	1	1
AA090_2582	AA090	A	High Tatras (VT)	90	45	5.907	3.392	1.741	2.449	0.973	2.517	14.224	5.198	2.736	21.428	3.413	6.278	1	3
AA090_2580	AA090	A	High Tatras (VT)	90	55	6.763	3.666	1.845	2.965	1.274	2.327	9.621	2.774	3.468	23.625	2.4	9.844	1	1
AA084_2662	AA084	A	High Tatras (VT)	95	70	8.315	4.772	1.742	3.23	1.571	2.056	15.838	3.417	4.635	24	6.286	3.818	1	2
AA090_2573	AA090	A	High Tatras (VT)	95	80	6.55	3.765	1.74	2.831	1.098	2.578	13.081	3.952	3.31	46.515	9.355	4.972	1	1
AA084_2664	AA084	A	High Tatras (VT)	105	60	7.622	4.051	1.882	3.122	1.27	2.458	11.134	4.237	2.628	44.706	8.428	5.304	1	1
AA090_2581	AA090	A	High Tatras (VT)	120	50	7.519	3.388	2.219	3.122	1.572	1.986	10.43	3.391	3.076	27.43	4.916	5.58	1	3
AA090_2570	AA090	A	High Tatras (VT)	120	60	6.403	3.476	1.842	2.599	1.614	1.61	14.362	3.574	4.018	25.323	6.322	4.006	1	6
AA090_2564	AA090	A	High Tatras (VT)	130	45	6.05	3.13	1.933	2.673	1.347	1.984	13.703	5.8	2.363	18.979	3.534	5.37	1	1
AA084_2663	AA084	A	High Tatras (VT)	135	80	7.555	4.087	1.849	3.503	1.469	2.385	15.609	5.036	3.099	20.457	7.857	2.604	1	3
AA090_2566	AA090	A	High Tatras (VT)	150	65	7.331	3.688	1.988	2.794	1.006	2.777	13.999	4.978	2.812	16.463	3.884	4.239	1	3
AA016_2875	AA016	F	High Tatras (VT)	NA	NA	5.169	2.803	1.844	2.157	0.847	2.547	10.098	3.163	3.193	32.754	6.945	4.716	1	7
AA016_2891	AA016	F	High Tatras (VT)	NA	NA	4.912	2.206	2.227	2.63	0.862	3.051	11.217	3.754	2.988	11.185	4.49	2.491	1	2
AA208_2726	AA208	F	High Tatras (VT)	115	110	3.815	1.909	1.998	2.117	1.199	1.766	8.92	3.179	2.806	23.878	2.307	10.35	2	6
AA016_2880	AA016	F	High Tatras (VT)	120	85	4.392	2.468	1.78	2.331	1.198	1.946	10.895	4.737	2.3	21.152	4.26	4.965	1	3
AA208_2743	AA208	F	High Tatras (VT)	125	95	4.01	1.787	2.244	2.08	0.722	2.881	7.924	3.629	2.184	35.083	5.768	6.082	2	10
AA016_2881	AA016	F	High Tatras (VT)	125	120	5.751	3.123	1.841	2.413	1.439	1.677	16.492	3.655	4.512	23.787	6.748	3.525	1	1
AA208_2734	AA208	F	High Tatras (VT)	140	115	4.771	1.985	2.404	2.269	0.849	2.673	5.572	2.066	2.697	28.286	5.913	4.784	1	9
AA208_2731	AA208	F	High Tatras (VT)	160	105	5.139	2.202	2.334	1.991	1.334	1.493	11.536	2.24	5.15	24.648	4.159	5.926	1	9
AA208_2727	AA208	F	High Tatras (VT)	160	120	4.553	2.204	2.066	2.414	1.104	2.187	11.205	2.334	4.801	17.704	3.306	5.355	1	3
AA208_2746	AA208	F	High Tatras (VT)	170	115	4.631	2.43	1.906	1.67	0.639	2.613	11.721	5.667	2.068	28.324	6.358	4.455	5	9
AA208_2745	AA208	F	High Tatras (VT)	170	145	4.279	2.151	1.989	1.94	0.916	2.118	10.325	4.559	2.265	36.942	5.777	6.395	4	12
AA016_2886	AA016	F	High Tatras (VT)	175	100	5.035	2.262	2.226	1.927	0.809	2.382	11.299	5.446	2.075	22.091	3.029	7.293	8	10
AA208_2739	AA208	F	High Tatras (VT)	175	120	4.235	2.392	1.77	2.483	0.91	2.729	10.982	4.225	2.599	42.745	5.49	7.786	3	8
AA208_2729	AA208	F	High Tatras (VT)	180	105	3.714	1.417	2.621	2.232	0.937	2.382	12.334	2.655	4.646	27.68	3.864	7.164	1	4
AA208_2732	AA208	F	High Tatras (VT)	185	130	5.405	2.955	1.829	2.459	0.759	3.24	12.714	5.001	2.542	42.089	5.697	7.388	8	11
AA208_2736	AA208	F	High Tatras (VT)	200	95	4.67	2.681	1.742	1.863	0.819	2.275	9.272	3.115	2.977	36.627	5.752	6.368	4	9
AA016_2872	AA016	F	High Tatras (VT)	205	100	3.766	1.863	2.021	1.702	0.767	2.219	14.805	4.096	3.615	17.173	5.87	2.926	1	5
AA208_2730	AA208	F	High Tatras (VT)	205	110	4.494	2.466	1.822	1.724	0.763	2.26	8.19	2.515	3.256	21.712	5.534	3.923	1	9
AA016_2885	AA016	F	High Tatras (VT)	205	120	5.784	2.25	2.571	3.268	1.562	2.092	13.568	4.584	2.96	17.306	5.013	3.452	1	2
AA016_2870	AA016	F	High Tatras (VT)	215	140	6.778	2.621	2.586	2.814	0.869	3.238	13.851	3.722	3.721	18.607	3.543	5.252	1	5
AA208_2733	AA208	F	High Tatras (VT)	220	135	4.874	2.452	1.988	2.419	1.176	2.057	10.077	1.822	5.531	26.228	3.646	7.194	1	13
AA016_2871	AA016	F	High Tatras (VT)	230	70	4.936	2.752	1.794	2.105	1.072	1.964	12.512	4.629	2.703	20.569	7.941	2.59	1	5
AA016_2890	AA016	F	High Tatras (VT)	230	115	5.03	2.395	2.1	1.976	0.958	2.063	10.684	3.514	3.04	34.349	7.234	4.748	3	8
AA016_2882	AA016	F	High Tatras (VT)	235	125	5.778	3.146	1.837	2.013	0.826	2.437	13.612	3.669	3.71	21.995	4.356	5.049	1	1
AA016_2873	AA016	F	High Tatras (VT)	240	115	6.875	3.657	1.88	2.564	1.12	2.289	11.567	2.939	3.936	14.231	4.516	3.151	1	6
AA016_2876	AA016	F	High Tatras (VT)	270	105	6.005	3.235	1.856	2.239	1.086	2.062	10.455	4.984	2.098	27.436	8.653	3.171	1	9
AA016_2874	AA016	F	High Tatras (VT)	275	115	5.722	3.09	1.852	1.943	1.019	1.907	10.844	5.475	1.981	17.646	4.87	3.623	3	5
AA208_2737	AA208	F	High Tatras (VT)	285	155	3.847	2.235	1.721	1.728	0.768	2.25	8.206	5.034	1.63	35.308	6.074	5.813	4	8
AA016_2887	AA016	F	High Tatras (VT)	310	175	5.233	3.52	1.487	2.653	1.138	2.331	8.675	5.59	1.552	41.852	5.629	7.435	3	14
AA087_2552	AA087	A	Western Tatras (ZT)	45	45	6.122	4.365	1.403	2.902	1.29	2.25	18.1	3.804	4.758	55.77	7.134	7.817	1	9
AA087_2551	AA087	A	Western Tatras (ZT)	75	75	6.01	2.884	2.084	3.274	1.411	2.32	20.705	6.826	3.033	35.55	7.413	4.796	1	8
AA087_2543	AA087	A	Western Tatras (ZT)	85	85	6.264	2.98	2.102	2.468	0.972	2.539	24.668	4.891	5.044	26.184	7.83	3.344	1	6
AA168_2686	AA168	A	Western Tatras (ZT)	85	85	3.987	2.486	1.604	2.085	0.967	2.156	13.299	4.584	2.901	27.873	6.832	4.08	1	4
AA087_2559	AA087	A	Western Tatras (ZT)	90	40	6.156	3.513	1.752	2.423	1.432	1.692	21.337	8.421	2.534	32.937	6.676	4.934	3	8
AA087_2555	AA087	A	Western Tatras (ZT)	105	55	7.112	3.607	1.972	2.63	1.019	2.581	27.936	12.702	2.199	28.821	9.636	2.991	3	8
AA087_2544	AA087	A	Western Tatras (ZT)	120	60	5.433	3.271	1.661	2.054	1.164	1.765	15.18	4.606	3.296	30.172	7.781	3.878	1	2
AA168_2682	AA168	A	Western Tatras (ZT)	125	90	6.394	3.253	1.966	2.845	1.102	2.582	12.273	3.53	3.477	16.333	6.058	2.696	1	2
AA087_2563	AA087	A	Western Tatras (ZT)	125	95	6.147	3.091	1.989	3.084	1.307	2.36	27.91	8.536	3.27	32.528	8.851	3.675	2	3
AA168_2675	AA168	A	Western Tatras (ZT)	130	100	5.252	3.858	1.361	2.095	1.263	1.659	11.299	5.252	2.151	29.095	4.317	6.74	1	3
AA087_2561	AA087	A	Western Tatras (ZT)	135	80	4.262	2.118	2.012	2.745	0.87	3.155	16.025	6.785	2.362	29.05	6.691	4.342	1	6
AA087_2549	AA087	A	Western Tatras (ZT)	135	105	7.624	3.847	1.982	3.443	1.411	2.44	29.778	7.785	3.825	37.678	7.54	4.997	7	11
AA168_2672	AA168	A	Western Tatras (ZT)	140	50	6.927	4.14	1.673	2.149	0.981	2.191	16.392	5.003	3.276	49.122	5.49	8.948	1	2
AA168_2679	AA168	A	Western Tatras (ZT)	140	80	6.824	4.015	1.7	3.209	1.457	2.202	15.486	6.594	2.348	15.631	4.047	3.862	1	6
AA168_2680	AA168	A	Western Tatras (ZT)	140	80	6.971	4.434	1.572	2.689	1.231	2.184	NA	NA	NA	19.371	4.955	3.909	1	7
AA168_2681	AA168	A	Western Tatras (ZT)	145	55	6.811	3.875	1.758	2.528	1.158	2.183	7.273	2.311	3.147	32.667	5.537	5.9	1	2
AA087_2556	AA087	A	Western Tatras (ZT)	145	70	7.523	4.581	1.642	3.425	1.318	2.599	26.507	9.439	2.808	37.354	7.65	4.883	7	11
AA168_2676	AA168	A	Western Tatras (ZT)	145	100	6.247	2.974	2.101	2.305	1.114	2.069	18.081	4.839	3.737	30.335	3.664	8.279	1	4
AA168_2677	AA168	A	Western Tatras (ZT)	145	100	7.523	4.11	1.83	3.313	1	3.313	19.99	7.167	2.789	33.253	4.274	7.78	1	2
AA087_2550	AA087	A	Western Tatras (ZT)	155	110	6.137	2.856	2.149	2.067	0.884	2.338	18.59	5.029	3.697	31.827	4.661	6.828	1	5
AA087_2541	AA087	A	Western Tatras (ZT)	160	85	6.694	3.552	1.885	2.571	1.143	2.249	14.26	5.643	2.527	38.238	5.896	6.485	1	9
AA168_2684	AA168	A	Western Tatras (ZT)	160	100	6.88	3.46	1.988	3.044	0.982	3.1	11.252	3.398	3.311	31.538	6.906	4.567	1	5
AA087_2548	AA087	A	Western Tatras (ZT)	165	100	6.886	3.639	1.892	2.88	1.162	2.478	19.46	5.832	3.337	48.76	5.371	9.078	3	7
AA168_2683	AA168	A	Western Tatras (ZT)	180	135	6.644	3.433	1.935	2.946	1.419	2.076	16.151	5.144	3.14	34.892	5.622	6.206	1	4
AA168_2685	AA168	A	Western Tatras (ZT)	190	135	7.812	5.149	1.517	3.641	1.581	2.303	27.308	8.821	3.096	31.085	6.142	5.061	2	4
AA087_2554	AA087	A	Western Tatras (ZT)	210	135	7.103	4.099	1.733	2.493	1.233	2.022	NA	NA	NA	31.885	7.889	4.042		7
AA168_2674	AA168	A	Western Tatras (ZT)	220	110	6.694	4.134	1.619	2.942	1.052	2.797	12.154	6.225	1.952	24.901	6.829	3.646	1	5
AA168_2687	AA168	A	Western Tatras (ZT)	220	110	6.672	4.075	1.637	2.398	1.117	2.147	14.279	5.435	2.627	31.287	7.498	4.173	2	4
AA087_2545	AA087	A	Western Tatras (ZT)	220	125	6.988	4.192	1.667	2.854	1.387	2.058	21.355	10.46	2.042	63.282	8.07	7.842	3	7
AA229_2776	AA229	F	Western Tatras (ZT)	115	100	5.262	2.953	1.782	2.043	0.806	2.535	23.766	6.534	3.637	16.852	4.466	3.773	1	4
AA171_2894	AA171	F	Western Tatras (ZT)	115	105	7.109	3.569	1.992	2.332	0.851	2.74	14.597	7.275	2.006	14.833	3.728	3.979	3	4
AA229_2787	AA229	F	Western Tatras (ZT)	130	65	5.879	3.231	1.82	2.425	1.12	2.165	15.254	4.744	3.215	13.773	2.709	5.084	1	3
AA229_2785	AA229	F	Western Tatras (ZT)	130	100	5.693	2.696	2.112	2.676	0.967	2.767	17.357	6.388	2.717	14.76	3.276	4.505	1	6
AA171_2898	AA171	F	Western Tatras (ZT)	145	75	5.26	2.615	2.011	2.278	0.921	2.473	9.656	3.726	2.592	11.807	4.13	2.859	1	5
AA171_2906	AA171	F	Western Tatras (ZT)	165	105	4.159	2.358	1.764	1.762	0.784	2.247	10.118	5.298	1.91	24.56	4.843	5.071	3	8
AA229_2779	AA229	F	Western Tatras (ZT)	175	50	5.65	2.622	2.155	2.656	0.974	2.727	16.885	6.001	2.814	13	5.893	2.206	2	4
AA229_2783	AA229	F	Western Tatras (ZT)	175	135	5.347	2.867	1.865	2.002	1.01	1.982	15.269	6.574	2.323	11.72	3.139	3.734	1	3
AA229_2774	AA229	F	Western Tatras (ZT)	180	85	5.053	2.574	1.963	2.565	0.873	2.938	11.484	5.827	1.971	14.478	4.566	3.171	1	7
AA171_2895	AA171	F	Western Tatras (ZT)	185	110	6.255	2.761	2.265	2.885	1.345	2.145	17.527	5.352	3.275	13.462	3.956	3.403	5	2
AA229_2790	AA229	F	Western Tatras (ZT)	185	135	6.245	2.974	2.1	2.904	1.186	2.449	NA	NA	NA	16.959	3.912	4.335		7
AA229_2788	AA229	F	Western Tatras (ZT)	185	140	6.562	3.091	2.123	3.414	1.287	2.653	11.268	3.919	2.875	10.628	3.233	3.287	2	4
AA171_2897	AA171	F	Western Tatras (ZT)	185	155	5.292	2.503	2.114	2.931	1.413	2.074	23.935	10.692	2.239	22.862	5.15	4.439	5	4
AA229_2786	AA229	F	Western Tatras (ZT)	190	95	6.602	3.213	2.055	2.255	1.051	2.146	17.709	3.988	4.441	18.871	4.321	4.367	1	7
AA171_2899	AA171	F	Western Tatras (ZT)	190	120	5.996	3.067	1.955	2.363	1.151	2.053	9.105	2.984	3.051	16.469	4.23	3.893	1	6
AA171_2902	AA171	F	Western Tatras (ZT)	190	130	4.935	2.577	1.915	2.209	1.079	2.047	13.252	3.726	3.557	20.093	4.5	4.465	1	5
AA229_2781	AA229	F	Western Tatras (ZT)	195	100	5.419	2.678	2.024	2.117	0.89	2.379	11.316	5.881	1.924	NA	NA	NA	2
AA229_2782	AA229	F	Western Tatras (ZT)	200	145	5.401	3.347	1.614	2.9	1.025	2.829	14.478	5.421	2.671	9.769	3.793	2.576	1	5
AA171_2896	AA171	F	Western Tatras (ZT)	215	100	6.565	2.722	2.412	3.264	1.498	2.179	14.456	6.398	2.259	12.344	4.496	2.746	4	4
AA229_2778	AA229	F	Western Tatras (ZT)	225	120	7.212	3.831	1.883	2.777	1.191	2.332	16.113	4.965	3.245	23.976	3.505	6.841	1	7
AA229_2791	AA229	F	Western Tatras (ZT)	225	165	5.624	3.177	1.77	2.445	1.141	2.143	15.912	7.519	2.116	16.114	3.753	4.294	1	9
AA171_2903	AA171	F	Western Tatras (ZT)	230	120	6.897	3.557	1.939	3.031	1.501	2.019	16.773	7.537	2.225	22.356	5.014	4.459	4	6
AA229_2777	AA229	F	Western Tatras (ZT)	235	125	6.334	3.593	1.763	2.626	0.932	2.818	17.882	4.241	4.216	14.952	4.716	3.17	1	4
AA171_2908	AA171	F	Western Tatras (ZT)	240	140	5.547	2.993	1.853	2.167	0.858	2.526	10.678	5.911	1.806	23.547	6.182	3.809	3	9
AA171_2904	AA171	F	Western Tatras (ZT)	245	145	5.23	2.765	1.892	2.507	1.019	2.46	12.108	4.385	2.761	29.961	6.473	4.629	1	10
AA229_2784	AA229	F	Western Tatras (ZT)	245	150	5.28	2.517	2.098	2.294	1.002	2.289	11.143	4.699	2.371	19.742	4.273	4.62	3	6
AA171_2901	AA171	F	Western Tatras (ZT)	250	70	7.369	2.934	2.512	2.897	1.058	2.738	16.764	3.594	4.664	19.935	5.003	3.985	1	5
AA171_2905	AA171	F	Western Tatras (ZT)	250	140	6.156	3.304	1.863	2.565	0.786	3.263	13.896	4.145	3.352	26.007	5.463	4.761	2	4
AA171_2900	AA171	F	Western Tatras (ZT)	275	155	5.21	2.423	2.15	2.637	0.916	2.879	17.041	4.673	3.647	24.189	4.222	5.729	5	6
AA171_2907	AA171	F	Western Tatras (ZT)	300	160	6.502	3.411	1.906	2.803	1.394	2.011	22.981	5.104	4.503	20.843	5.709	3.651	1	6
